# Supplementary material for: SVEP1 is an endogenous ligand for the orphan receptor PEAR1
Source: Nat Commun. 2023 Feb 15;14:850. doi: 10.1038/s41467-023-36486-0 (PMC9932102; doi:10.1038/s41467-023-36486-0)
Supplement: Supplementary file 4 — Source Data [file 41467_2023_36486_MOESM4_ESM.xlsx]

## Sheet: 2A
	2.5	5	10	20	40	80
0	-0.00188	0.000286	0.000929	0.006809	0.015139	0.024929
0.003333	-0.00237	0.000245	0.000749	0.00681	0.014748	0.023769
0.006667	-0.00236	0.000868	0.0007	0.007019	0.014703	0.022579
0.01	-0.0027	0.001252	0.000399	0.006916	0.014134	0.02133
0.013333	-0.00307	0.001319	0.000211	0.006875	0.013428	0.019901
0.016667	-0.00339	0.001273	-2.4e-05	0.006804	0.012861	0.018234
0.02	-0.00363	0.001068	-0.00027	0.006663	0.012212	0.017254
0.023333	-0.00391	0.001125	-0.00023	0.006712	0.012012	0.015997
0.026667	-0.00415	0.001105	-0.00045	0.006709	0.011451	0.015464
0.03	-0.00403	0.001272	6.72e-05	0.00637	0.011234	0.015015
0.033333	-0.00455	0.000411	5.18e-06	0.005912	0.010456	0.01414
0.036667	-0.00403	0.000481	0.000136	0.006019	0.010575	0.01428
0.04	-0.00398	0.000506	4.04e-05	0.005953	0.010442	0.01424
0.043333	-0.0042	0.000596	-2.4e-05	0.005786	0.010227	0.014026
0.046667	-0.00396	0.000106	-0.00028	0.005096	0.009769	0.013611
0.05	-0.00389	4.55e-05	-0.00091	0.004859	0.009822	0.013816
0.053333	-0.00385	-7.3e-05	-0.00157	0.004784	0.009817	0.013275
0.056667	-0.00424	0.000174	-0.00207	0.004677	0.00969	0.013267
0.06	-0.00391	7.4e-05	-0.0023	0.004212	0.00933	0.013455
0.063333	-0.00368	0.000231	-0.00216	0.004542	0.008957	0.014148
0.066667	-0.00369	6.63e-05	-0.00255	0.004897	0.008557	0.01391
0.07	-0.00383	0.001059	-0.00204	0.004846	0.009041	0.013909
0.073333	-0.00312	0.001872	-0.0019	0.005247	0.00946	0.014053
0.076667	-0.00311	0.002208	-0.00181	0.005393	0.009266	0.014257
0.08	-0.00293	0.001758	-0.00153	0.005265	0.009315	0.014428
0.083333	-0.00277	0.001545	-0.00129	0.005457	0.009437	0.014648
0.086667	-0.00249	0.001851	-0.00083	0.00574	0.010068	0.015572
0.09	-0.0025	0.002206	-0.00024	0.005856	0.010757	0.015698
0.093333	-0.00215	0.002478	-9.6e-05	0.005786	0.011005	0.016442
0.096667	-0.00236	0.002236	0.000511	0.005478	0.011254	0.016496
0.1	-0.00311	0.001692	0.000167	0.005113	0.011541	0.016373
0.103333	-0.00281	0.002523	0.000184	0.00561	0.012036	0.017434
0.106667	-0.00304	0.002558	-1.3e-05	0.005406	0.012167	0.017312
0.11	-0.00257	0.002811	0.000174	0.005529	0.01246	0.017429
0.113333	-0.00238	0.002704	-0.00052	0.005007	0.012315	0.017612
0.116667	-0.00229	0.002486	-0.00076	0.004845	0.012298	0.017787
0.12	-0.00236	0.002406	-0.00121	0.005065	0.012153	0.017475
0.123333	-0.00298	0.002835	-0.00111	0.004949	0.012397	0.017588
0.126667	-0.00269	0.003321	-0.001	0.005163	0.01244	0.018062
0.13	-0.00281	0.003785	-0.00081	0.00596	0.012628	0.018366
0.133333	-0.00271	0.003906	-0.00105	0.006202	0.01288	0.018375
0.136667	-0.00292	0.00431	-0.0007	0.006361	0.012722	0.018743
0.14	-0.00216	0.004011	-0.00087	0.007232	0.01265	0.019384
0.143333	-0.00193	0.003835	-0.00065	0.007388	0.01259	0.019983
0.146667	-0.00156	0.003768	-0.00067	0.007417	0.013186	0.020462
0.15	-0.00135	0.004009	-0.00028	0.007681	0.012951	0.020945
0.153333	-0.0011	0.003656	-0.00062	0.007115	0.012886	0.020958
0.156667	-0.00088	0.003672	-5.7e-05	0.006886	0.013	0.021073
0.16	-0.00128	0.003577	0.000176	0.006448	0.012978	0.021417
0.163333	-0.00151	0.004035	0.000509	0.006434	0.0134	0.022384
0.166667	-0.00198	0.004254	0.00066	0.006064	0.013596	0.022486
0.17	-0.00205	0.004491	0.001102	0.006117	0.013657	0.023025
0.173333	-0.00187	0.004313	0.000857	0.005431	0.013936	0.022848
0.176667	-0.00155	0.00409	0.001235	0.005366	0.013865	0.023719
0.18	-0.00244	0.003336	0.001157	0.004682	0.013724	0.02406
0.183333	-0.00252	0.003044	0.002095	0.005109	0.013942	0.024726
0.186667	-0.00271	0.002972	0.002116	0.005388	0.013929	0.025151
0.19	-0.00321	0.003638	0.002195	0.005619	0.014483	0.025622
0.193333	-0.0037	0.003584	0.001966	0.005618	0.014556	0.02636
0.196667	-0.00355	0.003777	0.002512	0.006197	0.014899	0.026851
0.2	-0.00346	0.003262	0.002399	0.006494	0.01518	0.027436
0.203333	-0.00384	0.002775	0.002406	0.006935	0.014771	0.027864
0.206667	-0.00412	0.002426	0.001917	0.007019	0.014984	0.028037
0.21	-0.00377	0.002786	0.002121	0.007118	0.015521	0.028518
0.213333	-0.00348	0.003028	0.001912	0.007611	0.015805	0.029031
0.216667	-0.004	0.002379	0.002269	0.007189	0.014936	0.028802
0.22	-0.00332	0.002112	0.001784	0.006726	0.015172	0.028738
0.223333	-0.00258	0.003032	0.002754	0.007576	0.015932	0.029324
0.226667	-0.00243	0.003357	0.002451	0.00773	0.016225	0.029856
0.23	-0.00163	0.004229	0.002494	0.00832	0.017263	0.030471
0.233333	-0.00176	0.003786	0.002277	0.007649	0.016638	0.029972
0.236667	-0.00155	0.004012	0.001843	0.007857	0.017181	0.029956
0.24	-0.00156	0.003806	0.00118	0.0072	0.017047	0.030055
0.243333	-0.00138	0.003792	0.00194	0.007637	0.016886	0.031106
0.246667	-0.00115	0.004462	0.002566	0.008225	0.017196	0.031639
0.25	-0.00061	0.004645	0.003196	0.008968	0.01715	0.031873
0.253333	-0.00065	0.004321	0.002774	0.008737	0.017149	0.031983
0.256667	-0.0012	0.004552	0.002748	0.008766	0.016957	0.032661
0.26	-0.00206	0.0042	0.002563	0.008466	0.016981	0.032549
0.263333	-0.00206	0.004082	0.002613	0.008281	0.017107	0.032725
0.266667	-0.00235	0.003895	0.002499	0.008006	0.017475	0.032984
0.27	-0.00302	0.003646	0.002222	0.007854	0.016965	0.033488
0.273333	-0.00346	0.00396	0.002074	0.007438	0.017188	0.034017
0.276667	-0.00316	0.003814	0.002267	0.007728	0.017304	0.034675
0.28	-0.00344	0.003641	0.002421	0.008061	0.01783	0.034915
0.283333	-0.00396	0.003376	0.002711	0.007903	0.018228	0.035127
0.286667	-0.00275	0.003887	0.002599	0.008799	0.019453	0.036546
0.29	-0.00286	0.004016	0.002817	0.009286	0.01938	0.037099
0.293333	-0.00236	0.004766	0.002723	0.009731	0.019809	0.03835
0.296667	-0.00237	0.004897	0.003102	0.009701	0.020087	0.038589
0.3	-0.00257	0.004859	0.002642	0.009173	0.019965	0.038774
0.303333	-0.00222	0.005155	0.002529	0.009361	0.020688	0.039225
0.306667	-0.00198	0.005435	0.003235	0.008856	0.020425	0.040101
0.31	-0.00152	0.005649	0.004108	0.009347	0.020494	0.040825
0.313333	-0.00128	0.006082	0.004548	0.009734	0.020844	0.040943
0.316667	-0.00132	0.005777	0.004947	0.009719	0.02091	0.041231
0.32	-0.00128	0.006259	0.005151	0.010001	0.021241	0.042317
0.323333	-0.00122	0.006463	0.005375	0.010676	0.021451	0.0429
0.326667	-0.00111	0.006334	0.005245	0.010839	0.021385	0.042916
0.33	-0.00043	0.006646	0.005367	0.010724	0.021508	0.043126
0.333333	-0.00022	0.006599	0.00547	0.011075	0.021494	0.043064
0.336667	-0.00031	0.006211	0.005319	0.011222	0.021227	0.043234
0.34	-0.00055	0.005993	0.005101	0.01071	0.021567	0.042974
0.343333	-0.00055	0.005609	0.004827	0.011036	0.022017	0.042895
0.346667	-0.00101	0.005041	0.004274	0.011206	0.022004	0.04249
0.35	-0.0018	0.00461	0.003715	0.01118	0.02151	0.042894
0.353333	-0.0012	0.004989	0.003419	0.011509	0.021345	0.043926
0.356667	-0.00135	0.005405	0.003533	0.011517	0.020858	0.04435
0.36	-0.00086	0.005906	0.003535	0.012001	0.021425	0.045177
0.363333	-0.00155	0.005399	0.003324	0.01143	0.02121	0.044625
0.366667	-0.00146	0.005948	0.003113	0.011386	0.021694	0.045079
0.37	-0.00136	0.006044	0.003234	0.011326	0.021497	0.045755
0.373333	-0.00145	0.006159	0.003324	0.011413	0.021159	0.045941
0.376667	-0.00174	0.005783	0.002918	0.011257	0.020945	0.046258
0.38	-0.00229	0.005243	0.002623	0.010985	0.020027	0.046272
0.383333	-0.0021	0.005405	0.002938	0.01125	0.020331	0.046852
0.386667	-0.00229	0.005193	0.00293	0.011655	0.020444	0.047562
0.39	-0.00209	0.005244	0.003153	0.01191	0.02109	0.048259
0.393333	-0.00178	0.005357	0.003682	0.011755	0.020882	0.048477
0.396667	-0.00191	0.005348	0.003863	0.011638	0.021312	0.0488
0.4	-0.00247	0.005156	0.003577	0.011321	0.02164	0.048886
0.403333	-0.00247	0.005239	0.003649	0.010975	0.022171	0.049451
0.406667	-0.00326	0.004577	0.002663	0.010086	0.022186	0.049646
0.41	-0.00318	0.004585	0.002249	0.010251	0.022314	0.050346
0.413333	-0.00344	0.004335	0.001665	0.009918	0.02186	0.050393
0.416667	-0.00323	0.004914	0.002254	0.010063	0.022309	0.051393
0.42	-0.00222	0.005731	0.002914	0.010661	0.022898	0.052897
0.423333	-0.00184	0.00679	0.00399	0.011462	0.023855	0.053703
0.426667	-0.00131	0.006922	0.00434	0.012141	0.024455	0.054017
0.43	-0.00121	0.007006	0.004657	0.012192	0.024399	0.054085
0.433333	-0.00056	0.007007	0.005215	0.01265	0.024718	0.054735
0.436667	-0.00085	0.006373	0.005314	0.012331	0.024417	0.055232
0.44	-5.4e-06	0.00647	0.005612	0.012751	0.024406	0.056046
0.443333	-0.00014	0.005975	0.005458	0.012691	0.023951	0.056339
0.446667	4.47e-05	0.005929	0.005823	0.012654	0.023753	0.056475
0.45	0.000475	0.006092	0.006631	0.013517	0.025193	0.057418
0.453333	0.000205	0.00545	0.006784	0.013322	0.025721	0.05796
0.456667	0.000507	0.005492	0.006857	0.013512	0.026459	0.058271
0.46	0.000317	0.005222	0.006963	0.013286	0.026301	0.058169
0.463333	-3.7e-05	0.005038	0.006552	0.012792	0.026797	0.058818
0.466667	-9.8e-05	0.005349	0.006042	0.012774	0.02712	0.058575
0.47	-0.00011	0.005513	0.006149	0.013324	0.027412	0.059089
0.473333	-4.8e-05	0.005494	0.005567	0.013541	0.027539	0.05956
0.476667	0.000745	0.00616	0.005679	0.013977	0.027648	0.059575
0.48	0.000542	0.006453	0.005319	0.013868	0.027621	0.059507
0.483333	0.000583	0.007077	0.005709	0.014148	0.02763	0.060118
0.486667	0.000422	0.007646	0.005792	0.014352	0.027391	0.060955
0.49	0.000285	0.008097	0.006095	0.014465	0.027353	0.061407
0.493333	-0.00018	0.008006	0.005941	0.014132	0.026959	0.061197
0.496667	-0.00073	0.008134	0.006046	0.013624	0.026753	0.061853
0.5	-0.00092	0.008425	0.006793	0.014014	0.02694	0.062777
0.503333	-0.00096	0.009196	0.007097	0.014082	0.027414	0.064369
0.506667	-2.5e-06	0.010102	0.0075	0.014429	0.027926	0.066051
0.51	-0.0003	0.009873	0.007919	0.014445	0.028055	0.066825
0.513333	0.000203	0.009943	0.008757	0.014424	0.028689	0.068096
0.516667	0.000369	0.009378	0.009028	0.014829	0.029252	0.069237
0.52	0.000152	0.00832	0.008407	0.013738	0.028731	0.068986
0.523333	0.000342	0.007926	0.00815	0.014051	0.028643	0.069663
0.526667	0.000516	0.008132	0.00824	0.01395	0.029023	0.070405
0.53	0.000647	0.007182	0.008022	0.013698	0.029274	0.070845
0.533333	0.001013	0.006738	0.008167	0.014051	0.029342	0.070976
0.536667	0.001277	0.006528	0.008711	0.014535	0.029654	0.071574
0.54	0.00177	0.006214	0.008814	0.014883	0.030192	0.071617
0.543333	0.001985	0.005765	0.008294	0.014921	0.030331	0.071386
0.546667	0.001687	0.00526	0.007557	0.014484	0.030201	0.071509
0.55	0.001553	0.005403	0.007421	0.014384	0.029923	0.071694
0.553333	0.000889	0.005189	0.007325	0.014242	0.029979	0.071918
0.556667	0.000683	0.00556	0.00717	0.014396	0.030034	0.072108
0.56	0.000376	0.006344	0.006884	0.014176	0.03021	0.071494
0.563333	-4.4e-05	0.006545	0.00691	0.014473	0.030547	0.071786
0.566667	-0.00028	0.006804	0.006509	0.014324	0.03071	0.072142
0.57	0.00027	0.007497	0.007096	0.014455	0.030954	0.073167
0.573333	0.00054	0.007834	0.007504	0.014622	0.031337	0.073761
0.576667	0.000201	0.007791	0.008069	0.014997	0.031246	0.073958
0.58	0.000679	0.00829	0.007416	0.015383	0.031282	0.074575
0.583333	0.000874	0.008845	0.007199	0.016136	0.031146	0.075199
0.586667	0.001041	0.009187	0.007149	0.01611	0.030898	0.075294
0.59	0.001622	0.009914	0.007618	0.017322	0.031674	0.076679
0.593333	0.001643	0.010569	0.008355	0.018113	0.032094	0.077431
0.596667	0.001105	0.00968	0.008451	0.017608	0.031784	0.07769
0.6	0.001373	0.009633	0.008965	0.018208	0.032055	0.078471
0.603333	0.00158	0.009824	0.009685	0.018945	0.033026	0.079258
0.606667	0.001332	0.009621	0.009764	0.019286	0.033385	0.079471
0.61	0.001254	0.009201	0.009607	0.01897	0.033209	0.079989
0.613333	0.001442	0.009574	0.010067	0.018768	0.033696	0.080772
0.616667	0.0015	0.009795	0.010272	0.019407	0.034002	0.081359
0.62	0.001094	0.009728	0.01077	0.019117	0.034482	0.081725
0.623333	0.001038	0.009612	0.010629	0.018662	0.034757	0.082277
0.626667	0.000443	0.008878	0.010052	0.017639	0.034871	0.0818
0.63	-0.00032	0.007798	0.009847	0.01698	0.034488	0.082046
0.633333	2.91e-05	0.007173	0.009556	0.015949	0.034442	0.082374
0.636667	-0.00019	0.007003	0.009972	0.015699	0.034267	0.082451
0.64	-0.0001	0.006671	0.009291	0.015247	0.034204	0.082661
0.643333	-0.0004	0.006612	0.008625	0.014385	0.033136	0.082768
0.646667	-6e-05	0.006868	0.007741	0.014315	0.032947	0.083083
0.65	-0.00016	0.006862	0.007378	0.014054	0.032292	0.083184
0.653333	4.29e-05	0.007451	0.0076	0.014114	0.032453	0.083579
0.656667	0.000347	0.007617	0.007844	0.014473	0.032671	0.084205
0.66	0.000164	0.007662	0.007886	0.014697	0.032432	0.084579
0.663333	0.00028	0.007249	0.00757	0.014898	0.032319	0.084899
0.666667	0.000441	0.007069	0.007772	0.015346	0.032228	0.085241
0.67	1.87e-05	0.007236	0.00758	0.015303	0.032387	0.085519
0.673333	1.53e-05	0.007714	0.007492	0.015786	0.032213	0.086148
0.676667	0.000105	0.007963	0.007641	0.015919	0.032715	0.086468
0.68	0.000669	0.008402	0.007739	0.016568	0.033608	0.087272
0.683333	0.000781	0.009051	0.008258	0.017484	0.03423	0.087757
0.686667	0.000694	0.008768	0.008744	0.017318	0.035026	0.088284
0.69	0.000959	0.008846	0.009072	0.01812	0.03589	0.089194
0.693333	0.000285	0.008363	0.008516	0.018228	0.036247	0.089129
0.696667	0.000336	0.008564	0.008715	0.018493	0.036455	0.08992
0.7	0.000597	0.008932	0.008671	0.018075	0.037137	0.08985
0.703333	1.69e-05	0.009395	0.008518	0.018225	0.037239	0.090493
0.706667	0.000994	0.009711	0.008562	0.018391	0.037503	0.091825
0.71	0.000988	0.00993	0.008284	0.018149	0.036979	0.092198
0.713333	0.00087	0.010173	0.008278	0.018292	0.037368	0.092367
0.716667	0.001108	0.010461	0.008335	0.018403	0.037698	0.093426
0.72	0.001789	0.011291	0.009507	0.018898	0.03842	0.094887
0.723333	0.002371	0.011312	0.009689	0.01935	0.038316	0.095427
0.726667	0.0022	0.011159	0.009878	0.019718	0.038167	0.09583
0.73	0.002099	0.011153	0.010498	0.019978	0.037945	0.096388
0.733333	0.001603	0.010803	0.010249	0.019584	0.037552	0.096772
0.736667	0.001519	0.010827	0.010209	0.019724	0.037595	0.097485
0.74	0.001545	0.010858	0.010518	0.019793	0.037675	0.098151
0.743333	0.000922	0.010066	0.010057	0.019029	0.037513	0.098071
0.746667	0.00095	0.010077	0.010508	0.019175	0.03764	0.098961
0.75	0.00099	0.010019	0.011008	0.019529	0.03808	0.099647
0.753333	0.000714	0.009179	0.010677	0.019826	0.038306	0.099989
0.756667	0.00074	0.009498	0.010681	0.019768	0.038668	0.101117
0.76	0.00018	0.009029	0.009831	0.019034	0.038568	0.10138
0.763333	0.000437	0.009451	0.009684	0.018758	0.038968	0.102181
0.766667	0.000802	0.010057	0.010256	0.019078	0.039722	0.102885
0.77	0.00102	0.010274	0.010371	0.019357	0.040336	0.104161
0.773333	0.001689	0.010448	0.010327	0.019263	0.041082	0.104916
0.776667	0.001917	0.010688	0.01067	0.019211	0.041091	0.105257
0.78	0.002347	0.010986	0.011151	0.019315	0.041697	0.105938
0.783333	0.003063	0.011089	0.011481	0.019468	0.042336	0.106694
0.786667	0.003068	0.011507	0.011449	0.019441	0.042475	0.107055
0.79	0.002669	0.011043	0.011237	0.019645	0.041882	0.106511
0.793333	0.00209	0.010425	0.011588	0.019388	0.041919	0.10658
0.796667	0.001961	0.010269	0.011919	0.019681	0.042035	0.107016
0.8	0.00207	0.009988	0.011643	0.020302	0.04209	0.107621
0.803333	0.001621	0.009799	0.011895	0.020342	0.042145	0.108159
0.806667	0.001122	0.009353	0.011758	0.020106	0.042044	0.108626
0.81	0.000695	0.008848	0.011506	0.019918	0.041757	0.108487
0.813333	0.00118	0.009391	0.012335	0.020602	0.042039	0.108819
0.816667	0.001102	0.008939	0.012249	0.020604	0.04195	0.108981
0.82	0.001008	0.009509	0.012586	0.021398	0.042229	0.109544
0.823333	0.001244	0.009836	0.012777	0.021236	0.042257	0.110431
0.826667	0.001073	0.009811	0.01281	0.021121	0.041973	0.110452
0.83	0.001306	0.009729	0.012809	0.021455	0.042243	0.110931
0.833333	0.001833	0.010106	0.01313	0.021822	0.042617	0.11145
0.836667	0.002406	0.010071	0.012488	0.021222	0.042818	0.111807
0.84	0.002618	0.009818	0.012048	0.020866	0.042764	0.112196
0.843333	0.003364	0.009834	0.011956	0.021037	0.042471	0.113175
0.846667	0.003798	0.009873	0.01138	0.020609	0.042638	0.113638
0.85	0.003905	0.010046	0.01141	0.020309	0.043334	0.113722
0.853333	0.003602	0.010094	0.011125	0.01997	0.043007	0.114411
0.856667	0.003258	0.00959	0.010741	0.019407	0.042574	0.114157
0.86	0.003595	0.009772	0.010677	0.019391	0.043338	0.115289
0.863333	0.004129	0.010427	0.01082	0.020097	0.043862	0.116316
0.866667	0.004327	0.010988	0.010974	0.02028	0.044446	0.117098
0.87	0.00371	0.011166	0.010904	0.019866	0.044665	0.117589
0.873333	0.004051	0.011682	0.011721	0.020255	0.045617	0.118061
0.876667	0.004376	0.012218	0.012785	0.020674	0.046726	0.118457
0.88	0.005178	0.012839	0.013851	0.02149	0.047424	0.119076
0.883333	0.004765	0.012683	0.014164	0.021824	0.047713	0.119657
0.886667	0.004496	0.013139	0.014539	0.022722	0.048119	0.120743
0.89	0.004559	0.012767	0.014507	0.022807	0.04823	0.12123
0.893333	0.004381	0.012218	0.014349	0.022944	0.047922	0.121182
0.896667	0.004474	0.012009	0.014287	0.023536	0.048181	0.121887
0.9	0.004031	0.012116	0.013979	0.023663	0.048014	0.122525
0.903333	0.003627	0.01177	0.013467	0.023198	0.047638	0.122992
0.906667	0.003371	0.011334	0.013113	0.023352	0.047487	0.123389
0.91	0.004146	0.011536	0.013223	0.023704	0.047766	0.124138
0.913333	0.003821	0.011517	0.013395	0.023416	0.047937	0.124019
0.916667	0.003565	0.01151	0.013902	0.023331	0.047892	0.124284
0.92	0.003202	0.01108	0.013194	0.022744	0.047043	0.124494
0.923333	0.003188	0.010756	0.012617	0.021864	0.046882	0.124068
0.926667	0.003203	0.01099	0.012394	0.021937	0.046892	0.124925
0.93	0.003259	0.011537	0.012438	0.022112	0.047211	0.12519
0.933333	0.002855	0.012019	0.012421	0.021577	0.047028	0.125612
0.936667	0.002254	0.011859	0.012167	0.020926	0.046885	0.126021
0.94	0.002572	0.012063	0.012493	0.020808	0.047019	0.126436
0.943333	0.002915	0.012388	0.013146	0.021287	0.04726	0.127693
0.946667	0.003344	0.012981	0.01352	0.021995	0.047714	0.128492
0.95	0.002793	0.01285	0.013172	0.02204	0.047574	0.12923
0.953333	0.002439	0.013378	0.013457	0.022441	0.048041	0.130102
0.956667	0.003074	0.013801	0.014546	0.023537	0.048838	0.130527
0.96	0.00332	0.01421	0.014995	0.023905	0.04929	0.131367
0.963333	0.0035	0.015126	0.015502	0.024519	0.050226	0.132493
0.966667	0.003491	0.015156	0.015444	0.024703	0.050067	0.133074
0.97	0.004227	0.015475	0.016153	0.024779	0.05105	0.133902
0.973333	0.005358	0.015451	0.016613	0.02577	0.051678	0.134354
0.976667	0.005837	0.015567	0.017035	0.026107	0.052223	0.134676
0.98	0.005558	0.015439	0.017344	0.026352	0.052345	0.134962
0.983333	0.005978	0.015327	0.017122	0.026237	0.052211	0.135427
0.986667	0.006296	0.015033	0.016607	0.026009	0.052565	0.135357
0.99	0.006354	0.014781	0.016282	0.02585	0.053015	0.135632
0.993333	0.005961	0.014896	0.015997	0.025837	0.05338	0.136047
0.996667	0.005459	0.014688	0.015804	0.025584	0.053455	0.136394
1	0.004804	0.014256	0.015583	0.024871	0.053406	0.136747
1.00333	0.003638	0.013553	0.014903	0.024346	0.052956	0.136623
1.00667	0.003984	0.013698	0.014841	0.024868	0.053012	0.137046
1.01	0.003486	0.013544	0.01504	0.02513	0.053272	0.137888
1.01333	0.003338	0.013844	0.014552	0.025142	0.053908	0.138071
1.01667	0.002675	0.013607	0.013862	0.024601	0.053402	0.138407
1.02	0.002788	0.013702	0.014165	0.024793	0.053545	0.138975
1.02333	0.00359	0.014007	0.014874	0.025693	0.054259	0.140598
1.02667	0.003922	0.014195	0.014896	0.025934	0.054623	0.141905
1.03	0.004171	0.01415	0.015247	0.026024	0.054586	0.142769
1.03333	0.004623	0.013913	0.015837	0.025947	0.054475	0.143466
1.03667	0.005164	0.013601	0.016051	0.026163	0.054586	0.14402
1.04	0.005119	0.012756	0.015631	0.025854	0.05335	0.144269
1.04333	0.005056	0.012737	0.015708	0.02551	0.052791	0.144341
1.04667	0.005531	0.013119	0.015967	0.025861	0.052858	0.14528
1.05	0.005593	0.013192	0.015424	0.025731	0.052686	0.146055
1.05333	0.005434	0.013192	0.015589	0.025786	0.053318	0.146846
1.05667	0.005178	0.01328	0.015247	0.025917	0.053676	0.147371
1.06	0.005283	0.013238	0.015393	0.026079	0.053788	0.148001
1.06333	0.004938	0.013498	0.01564	0.026341	0.053818	0.148792
1.06667	0.004689	0.013538	0.015518	0.026201	0.054329	0.149696
1.07	0.004997	0.01382	0.015356	0.026793	0.054248	0.150446
1.07333	0.005653	0.014148	0.015422	0.026945	0.054335	0.151212
1.07667	0.005013	0.013735	0.014794	0.026536	0.054132	0.151861
1.08	0.004903	0.0141	0.01424	0.02665	0.054354	0.152412
1.08333	0.004893	0.014123	0.014719	0.026679	0.054828	0.153572
1.08667	0.005314	0.014391	0.01582	0.027441	0.055855	0.154558
1.09	0.005198	0.014312	0.016037	0.027905	0.056509	0.155353
1.09333	0.005503	0.014446	0.016781	0.028286	0.056988	0.155619
1.09667	0.004942	0.014057	0.016942	0.02805	0.057096	0.155572
1.1	0.004395	0.013575	0.016811	0.02794	0.056907	0.155192
1.10333	0.004826	0.013817	0.016949	0.028561	0.057172	0.155653
1.10667	0.004863	0.014044	0.017334	0.02879	0.057343	0.156221
1.11	0.00487	0.014574	0.01731	0.029162	0.057931	0.155949
1.11333	0.004477	0.014578	0.017233	0.029556	0.058425	0.156371
1.11667	0.003991	0.014614	0.017375	0.029775	0.058793	0.157045
1.12	0.003661	0.014941	0.017591	0.030101	0.059256	0.157486
1.12333	0.003573	0.015603	0.017287	0.030516	0.059102	0.157452
1.12667	0.003435	0.015303	0.0174	0.030407	0.058267	0.158203
1.13	0.003101	0.015834	0.017539	0.030468	0.058228	0.158908
1.13333	0.002796	0.015222	0.016949	0.029912	0.05797	0.159433
1.13667	0.003548	0.015328	0.016582	0.030388	0.057666	0.160036
1.14	0.002962	0.014977	0.016448	0.029579	0.056896	0.160608
1.14333	0.003038	0.01503	0.016353	0.029445	0.057199	0.161472
1.14667	0.003	0.014878	0.016574	0.028785	0.056646	0.161587
1.15	0.003477	0.01476	0.017377	0.028659	0.057204	0.16267
1.15333	0.003434	0.014434	0.017256	0.028585	0.056954	0.162978
1.15667	0.003408	0.013822	0.016193	0.027892	0.056832	0.162604
1.16	0.004005	0.014141	0.016514	0.028353	0.057355	0.163718
1.16333	0.003546	0.013931	0.016459	0.028036	0.057299	0.163985
1.16667	0.003982	0.014306	0.01673	0.028289	0.057311	0.164464
1.17	0.004685	0.014771	0.016738	0.028981	0.058444	0.165116
1.17333	0.004409	0.014532	0.016545	0.02882	0.058431	0.165822
1.17667	0.003945	0.014367	0.016277	0.028515	0.057736	0.165494
1.18	0.003672	0.01409	0.016655	0.028472	0.057688	0.166032
1.18333	0.003576	0.014609	0.017198	0.028741	0.058026	0.166607
1.18667	0.003727	0.015261	0.017443	0.02906	0.058154	0.167082
1.19	0.003523	0.015506	0.017184	0.029105	0.058013	0.167412
1.19333	0.003687	0.015735	0.017236	0.029408	0.058337	0.168056
1.19667	0.003555	0.016118	0.017013	0.02975	0.058968	0.168487
1.2	0.003626	0.016033	0.016796	0.02982	0.059508	0.169252
1.20333	0.004291	0.016568	0.01664	0.030462	0.059862	0.170624
1.20667	0.004536	0.01647	0.017263	0.030451	0.060361	0.171458
1.21	0.004568	0.016686	0.017434	0.030551	0.060811	0.171837
1.21333	0.00399	0.016243	0.017328	0.030207	0.06057	0.172113
1.21667	0.004392	0.01599	0.017196	0.030062	0.061531	0.173409
1.22	0.00439	0.016159	0.016481	0.029675	0.062013	0.173914
1.22333	0.00462	0.01624	0.016254	0.029198	0.062703	0.174288
1.22667	0.004358	0.016163	0.016223	0.029268	0.062861	0.17501
1.23	0.004241	0.016305	0.016929	0.029184	0.063023	0.175639
1.23333	0.004075	0.016034	0.017129	0.029324	0.062908	0.175741
1.23667	0.004488	0.015859	0.017087	0.02984	0.063367	0.176567
1.24	0.004521	0.015999	0.017949	0.030175	0.063268	0.177698
1.24333	0.004602	0.016081	0.018273	0.030432	0.062605	0.177711
1.24667	0.004954	0.016052	0.019123	0.030694	0.063231	0.178547
1.25	0.00521	0.016319	0.019886	0.031412	0.063518	0.179062
1.25333	0.005747	0.016058	0.020436	0.031957	0.063626	0.18003
1.25667	0.006102	0.016141	0.020693	0.032354	0.063833	0.180721
1.26	0.006043	0.016056	0.020455	0.032869	0.063999	0.181246
1.26333	0.005462	0.015571	0.019715	0.032597	0.063678	0.181771
1.26667	0.00542	0.015662	0.019871	0.032588	0.063475	0.183023
1.27	0.005331	0.015454	0.019648	0.032279	0.063319	0.183334
1.27333	0.004632	0.014872	0.019493	0.03212	0.06353	0.18312
1.27667	0.004073	0.014881	0.018937	0.031526	0.063282	0.183418
1.28	0.004193	0.014729	0.018588	0.030991	0.063615	0.184204
1.28333	0.004744	0.014549	0.018129	0.030378	0.063937	0.184931
1.28667	0.004428	0.014818	0.017407	0.030061	0.064073	0.185177
1.29	0.004408	0.014984	0.017413	0.029534	0.064478	0.185279
1.29333	0.003875	0.014802	0.016984	0.02903	0.065152	0.184776
1.29667	0.004494	0.015287	0.01769	0.02969	0.065671	0.185602
1.3	0.004788	0.01529	0.017779	0.02984	0.066354	0.186179
1.30333	0.004956	0.015731	0.017807	0.030463	0.067125	0.186986
1.30667	0.004996	0.016214	0.018689	0.030756	0.067521	0.187622
1.31	0.005119	0.016653	0.018782	0.031134	0.067402	0.188119
1.31333	0.005529	0.016914	0.019444	0.0315	0.067755	0.189033
1.31667	0.00585	0.016896	0.019787	0.031705	0.067674	0.189923
1.32	0.006016	0.016665	0.020074	0.031743	0.067461	0.190578
1.32333	0.006333	0.017011	0.020018	0.031817	0.067435	0.191275
1.32667	0.005847	0.01705	0.019363	0.031663	0.067007	0.191899
1.33	0.005799	0.017477	0.01906	0.031409	0.066266	0.192394
1.33333	0.006057	0.017521	0.019631	0.031698	0.066176	0.193608
1.33667	0.006332	0.01717	0.01974	0.031654	0.06582	0.193733
1.34	0.006357	0.01671	0.019528	0.031899	0.065246	0.194151
1.34333	0.006958	0.016481	0.019546	0.031611	0.065008	0.194745
1.34667	0.007714	0.016214	0.019923	0.031978	0.065343	0.195625
1.35	0.007703	0.015649	0.01954	0.032111	0.065439	0.196094
1.35333	0.007279	0.015347	0.019674	0.032497	0.065786	0.196196
1.35667	0.007104	0.015128	0.019619	0.032539	0.066312	0.196196
1.36	0.006479	0.014524	0.019351	0.033193	0.067172	0.196478
1.36333	0.005944	0.014015	0.019504	0.033773	0.06794	0.197271
1.36667	0.004929	0.013566	0.019304	0.033419	0.0686	0.198028
1.37	0.004357	0.013615	0.019571	0.033628	0.069334	0.198319
1.37333	0.003348	0.013838	0.01976	0.033408	0.069368	0.198966
1.37667	0.00295	0.013878	0.019675	0.033554	0.069543	0.199858
1.38	0.002739	0.014	0.019817	0.033015	0.06956	0.200231
1.38333	0.002459	0.014233	0.019996	0.032578	0.069913	0.201371
1.38667	0.002572	0.014751	0.020298	0.032766	0.070256	0.202292
1.39	0.00254	0.015178	0.020356	0.032568	0.070776	0.202983
1.39333	0.003285	0.016352	0.021028	0.032616	0.071068	0.204127
1.39667	0.003877	0.016273	0.021191	0.032545	0.070563	0.204224
1.4	0.00524	0.016575	0.022145	0.032882	0.071079	0.205135
1.40333	0.006005	0.01647	0.022134	0.032491	0.070742	0.205215
1.40667	0.006451	0.016597	0.021931	0.032353	0.0709	0.205272
1.41	0.007317	0.01713	0.022051	0.03241	0.071096	0.205701
1.41333	0.00856	0.017657	0.022413	0.033099	0.071651	0.206754
1.41667	0.008501	0.017284	0.022125	0.033035	0.071659	0.206817
1.42	0.008312	0.017186	0.021776	0.032857	0.071244	0.206582
1.42333	0.008624	0.017001	0.02136	0.033026	0.071286	0.207411
1.42667	0.007997	0.016461	0.020973	0.032853	0.071608	0.207669
1.43	0.007323	0.01589	0.020669	0.032701	0.071887	0.207741
1.43333	0.007176	0.015691	0.020115	0.032696	0.071516	0.208517
1.43667	0.006813	0.015393	0.019552	0.032764	0.071661	0.208882
1.44	0.006212	0.015453	0.019272	0.032847	0.070795	0.209669
1.44333	0.006141	0.01528	0.01897	0.032867	0.070923	0.21068
1.44667	0.005116	0.015045	0.01855	0.032338	0.070503	0.210774
1.45	0.00479	0.015727	0.019145	0.033149	0.071328	0.21223
1.45333	0.004914	0.016107	0.019812	0.033867	0.071772	0.212919
1.45667	0.004887	0.016466	0.020326	0.034086	0.071725	0.213425
1.46	0.005224	0.016889	0.020545	0.034419	0.071595	0.213687
1.46333	0.004871	0.016592	0.020615	0.034332	0.071242	0.213519
1.46667	0.004661	0.017176	0.02112	0.034968	0.071429	0.214361
1.47	0.004779	0.01732	0.020838	0.035188	0.071479	0.21453
1.47333	0.004867	0.017847	0.021278	0.035186	0.071832	0.215146
1.47667	0.005235	0.018171	0.021596	0.035695	0.072186	0.216013
1.48	0.005214	0.017868	0.02165	0.035394	0.072379	0.216472
1.48333	0.004689	0.017018	0.021275	0.035209	0.072041	0.216682
1.48667	0.004169	0.016384	0.020712	0.034789	0.07175	0.216831
1.49	0.004743	0.016124	0.02124	0.035138	0.072377	0.217979
1.49333	0.004791	0.016086	0.021126	0.035251	0.072703	0.218141
1.49667	0.004971	0.016082	0.021024	0.035415	0.07275	0.218775
1.5	0.004838	0.01586	0.020485	0.035708	0.07276	0.219829
1.50333	0.004575	0.016017	0.020261	0.035961	0.073474	0.22035
1.50667	0.004888	0.016297	0.020981	0.03617	0.073614	0.221184
1.51	0.004185	0.016045	0.020314	0.036015	0.073942	0.221714
1.51333	0.00442	0.016267	0.021037	0.036541	0.074719	0.222348
1.51667	0.00512	0.017269	0.021723	0.037599	0.075387	0.223382
1.52	0.005452	0.017524	0.022228	0.037774	0.075691	0.223734
1.52333	0.005927	0.018173	0.022871	0.037968	0.076303	0.224823
1.52667	0.005592	0.018283	0.022505	0.03768	0.07667	0.225068
1.53	0.005843	0.018978	0.023258	0.03799	0.077324	0.226211
1.53333	0.006231	0.019089	0.023699	0.038479	0.077624	0.227078
1.53667	0.006887	0.019487	0.023772	0.038508	0.078255	0.227889
1.54	0.006388	0.019064	0.023542	0.038006	0.078374	0.228481
1.54333	0.005994	0.018449	0.023149	0.037642	0.078186	0.228809
1.54667	0.005585	0.017722	0.022713	0.037153	0.077584	0.22931
1.55	0.005948	0.017456	0.022322	0.037428	0.077514	0.229986
1.55333	0.005828	0.017529	0.022261	0.03719	0.077436	0.230454
1.55667	0.006366	0.017851	0.02266	0.037122	0.077378	0.231623
1.56	0.006127	0.017901	0.022227	0.03728	0.07672	0.232069
1.56333	0.005537	0.017849	0.021715	0.036706	0.07648	0.23228
1.56667	0.004635	0.017217	0.020544	0.036746	0.07616	0.232513
1.57	0.004005	0.017	0.020311	0.036501	0.075934	0.232337
1.57333	0.004122	0.016767	0.020457	0.036401	0.075853	0.232903
1.57667	0.003217	0.016294	0.019318	0.036037	0.075832	0.23292
1.58	0.00388	0.016467	0.019798	0.036353	0.076237	0.233551
1.58333	0.004065	0.016393	0.019896	0.036355	0.075863	0.233482
1.58667	0.003979	0.016396	0.020323	0.036205	0.07637	0.233908
1.59	0.004872	0.016874	0.02111	0.03688	0.077185	0.235685
1.59333	0.004799	0.01687	0.021171	0.037186	0.077438	0.236143
1.59667	0.005585	0.017713	0.021863	0.037771	0.078396	0.237092
1.6	0.005617	0.01775	0.022656	0.038148	0.079088	0.237873
1.60333	0.005611	0.018122	0.022643	0.038302	0.079627	0.238692
1.60667	0.005815	0.017963	0.022698	0.038472	0.079746	0.23914
1.61	0.006179	0.017911	0.022638	0.038487	0.079967	0.239949
1.61333	0.007186	0.018678	0.023268	0.039543	0.080529	0.241217
1.61667	0.008572	0.019816	0.024018	0.040401	0.08158	0.242776
1.62	0.008754	0.020301	0.024788	0.040627	0.082251	0.243972
1.62333	0.009181	0.020381	0.025156	0.041063	0.082631	0.24474
1.62667	0.009023	0.020446	0.024919	0.041336	0.082176	0.244851
1.63	0.009532	0.020827	0.024874	0.04146	0.082645	0.244977
1.63333	0.009287	0.020749	0.024594	0.041754	0.082478	0.245567
1.63667	0.00917	0.020817	0.024604	0.041748	0.082139	0.245936
1.64	0.009193	0.021176	0.024713	0.041809	0.082419	0.246543
1.64333	0.008268	0.020869	0.023861	0.041277	0.081823	0.246483
1.64667	0.008556	0.021083	0.023878	0.04128	0.081616	0.246913
1.65	0.007794	0.020911	0.023652	0.0401	0.081018	0.246966
1.65333	0.006958	0.021514	0.023189	0.040036	0.081161	0.247498
1.65667	0.007065	0.021568	0.023527	0.040687	0.081299	0.247968
1.66	0.006267	0.021422	0.023292	0.040406	0.081369	0.247573
1.66333	0.006312	0.02216	0.023241	0.040454	0.081975	0.248065
1.66667	0.006016	0.021934	0.023943	0.040595	0.082768	0.248752
1.67	0.005769	0.02144	0.023681	0.040013	0.082744	0.249157
1.67333	0.00532	0.021068	0.023624	0.039672	0.082926	0.2496
1.67667	0.005325	0.020689	0.023656	0.039546	0.08366	0.250149
1.68	0.006209	0.021516	0.024911	0.040321	0.084647	0.251888
1.68333	0.006486	0.021461	0.025438	0.040368	0.08518	0.253262
1.68667	0.006069	0.020916	0.025734	0.040393	0.084767	0.253686
1.69	0.006664	0.020459	0.025773	0.040816	0.084793	0.25407
1.69333	0.006783	0.019895	0.025361	0.040646	0.084259	0.254857
1.69667	0.007746	0.019979	0.02593	0.041288	0.084845	0.256462
1.7	0.007545	0.01946	0.025902	0.041461	0.084508	0.257712
1.70333	0.007709	0.019149	0.025469	0.040966	0.08415	0.258236
1.70667	0.007877	0.019425	0.025732	0.040855	0.084606	0.258962
1.71	0.007435	0.01905	0.024919	0.040226	0.084278	0.258928
1.71333	0.007259	0.019265	0.024621	0.040024	0.084679	0.259907
1.71667	0.00691	0.019395	0.024091	0.039528	0.084188	0.259962
1.72	0.006842	0.019365	0.024024	0.039998	0.084033	0.260092
1.72333	0.007139	0.019316	0.024291	0.040468	0.084022	0.260277
1.72667	0.006896	0.019755	0.024243	0.040342	0.084127	0.260459
1.73	0.006742	0.019518	0.02382	0.040116	0.084557	0.260891
1.73333	0.006351	0.019062	0.023992	0.039823	0.084829	0.261759
1.73667	0.006074	0.018763	0.023624	0.039425	0.084802	0.261994
1.74	0.005931	0.018735	0.023325	0.039329	0.084937	0.261969
1.74333	0.006079	0.019042	0.023373	0.039542	0.085076	0.262473
1.74667	0.006017	0.01972	0.023167	0.03969	0.084775	0.262971
1.75	0.005182	0.01952	0.022437	0.039603	0.084111	0.26272
1.75333	0.00519	0.019696	0.022451	0.039669	0.083962	0.263642
1.75667	0.005272	0.019762	0.022075	0.039798	0.084703	0.263973
1.76	0.005368	0.019658	0.021659	0.040091	0.084938	0.265042
1.76333	0.006015	0.019869	0.022068	0.040983	0.086046	0.265923
1.76667	0.005939	0.019546	0.021756	0.040997	0.086121	0.265864
1.77	0.006357	0.02003	0.021793	0.040358	0.08643	0.266185
1.77333	0.006476	0.020289	0.021848	0.040678	0.086844	0.266393
1.77667	0.006185	0.020304	0.022137	0.041026	0.087045	0.26619
1.78	0.006837	0.020613	0.022953	0.041394	0.087951	0.267491
1.78333	0.007733	0.021203	0.023564	0.041809	0.088194	0.267937
1.78667	0.007971	0.021179	0.024335	0.041928	0.088401	0.268542
1.79	0.008118	0.021647	0.025078	0.042426	0.089255	0.269648
1.79333	0.007895	0.021483	0.025436	0.042292	0.089033	0.270275
1.79667	0.007838	0.021022	0.025872	0.042114	0.089468	0.271069
1.8	0.007887	0.020827	0.026657	0.042119	0.089857	0.272401
1.80333	0.007931	0.02097	0.02667	0.041931	0.090112	0.272849
1.80667	0.008158	0.021133	0.027145	0.042135	0.089984	0.273712
1.81	0.007757	0.021061	0.02719	0.041836	0.08985	0.274609
1.81333	0.007128	0.020803	0.026819	0.041484	0.089343	0.274831
1.81667	0.006991	0.02086	0.026787	0.041532	0.089446	0.275853
1.82	0.007393	0.02089	0.026845	0.041604	0.089944	0.277317
1.82333	0.007049	0.0206	0.026355	0.041564	0.09037	0.27701
1.82667	0.006886	0.019887	0.025629	0.04152	0.090302	0.27772
1.83	0.006677	0.01988	0.025697	0.041829	0.091021	0.277902
1.83333	0.006332	0.019648	0.025228	0.04125	0.090326	0.277783
1.83667	0.00638	0.020046	0.024847	0.041251	0.090531	0.277743
1.84	0.005772	0.019702	0.024495	0.041802	0.090288	0.277335
1.84333	0.006153	0.019799	0.024993	0.0423	0.090168	0.277308
1.84667	0.007208	0.019939	0.025098	0.042466	0.090659	0.278198
1.85	0.007388	0.020637	0.025208	0.043189	0.090778	0.279175
1.85333	0.007271	0.020026	0.02515	0.042963	0.090641	0.27953
1.85667	0.006973	0.020115	0.025622	0.042859	0.090435	0.280429
1.86	0.006824	0.020088	0.025968	0.042777	0.090142	0.280868
1.86333	0.006526	0.019927	0.02613	0.042908	0.090383	0.281692
1.86667	0.006945	0.019887	0.02628	0.043381	0.091163	0.28332
1.87	0.006892	0.020015	0.026424	0.043102	0.09096	0.284399
1.87333	0.006979	0.020186	0.026939	0.043445	0.090967	0.285358
1.87667	0.006712	0.020076	0.026906	0.04316	0.091128	0.285976
1.88	0.006884	0.020758	0.027084	0.04311	0.091128	0.287152
1.88333	0.007609	0.02161	0.027769	0.043605	0.09201	0.28859
1.88667	0.007514	0.021475	0.027225	0.04344	0.091999	0.289513
1.89	0.007342	0.021827	0.027466	0.043328	0.092714	0.290306
1.89333	0.007391	0.022141	0.027397	0.043507	0.093076	0.291557
1.89667	0.008174	0.022709	0.027996	0.04421	0.094336	0.292389
1.9	0.008066	0.022331	0.027489	0.043977	0.093827	0.291761
1.90333	0.007705	0.022685	0.027571	0.044538	0.09398	0.29176
1.90667	0.007682	0.022829	0.028191	0.04489	0.093969	0.292417
1.91	0.008245	0.023058	0.028464	0.045022	0.094289	0.292972
1.91333	0.008317	0.022948	0.02855	0.044651	0.094597	0.293877
1.91667	0.008529	0.023055	0.028712	0.044897	0.095151	0.29473
1.92	0.008828	0.022707	0.028663	0.044271	0.095281	0.294775
1.92333	0.008401	0.022649	0.028672	0.043895	0.094914	0.29512
1.92667	0.008752	0.022608	0.028613	0.043978	0.095303	0.295331
1.93	0.00898	0.022398	0.028208	0.044542	0.095868	0.295948
1.93333	0.009436	0.022578	0.02836	0.044904	0.096429	0.29689
1.93667	0.009029	0.022612	0.028639	0.044581	0.096267	0.297313
1.94	0.009145	0.022995	0.028703	0.045525	0.096484	0.297775
1.94333	0.009376	0.023004	0.02881	0.045389	0.096786	0.298692
1.94667	0.009428	0.023286	0.028407	0.045394	0.096896	0.299387
1.95	0.009324	0.023305	0.028084	0.045589	0.097507	0.300112
1.95333	0.008794	0.02224	0.026827	0.045026	0.096923	0.300163
1.95667	0.0094	0.022307	0.027224	0.045418	0.097689	0.300948
1.96	0.009503	0.022449	0.027159	0.045893	0.097928	0.301727
1.96333	0.009321	0.021674	0.026969	0.045748	0.098071	0.301913
1.96667	0.008527	0.02124	0.026274	0.045501	0.097707	0.30189
1.97	0.00791	0.021305	0.026291	0.045568	0.097641	0.302518
1.97333	0.007923	0.020949	0.026328	0.045219	0.097563	0.303056
1.97667	0.007872	0.020886	0.026298	0.045207	0.09787	0.303731
1.98	0.007739	0.020801	0.026495	0.044894	0.098058	0.304315
1.98333	0.007788	0.021052	0.026784	0.045472	0.098188	0.30481
1.98667	0.007625	0.021172	0.026485	0.045355	0.098063	0.304845
1.99	0.007266	0.021287	0.026232	0.045497	0.097526	0.305655
1.99333	0.007579	0.02151	0.026214	0.045635	0.098064	0.305901
1.99667	0.007813	0.021769	0.026463	0.046568	0.097919	0.307108
2	0.008188	0.022602	0.027339	0.046914	0.097886	0.308012
2.00333	0.008564	0.023044	0.028026	0.04707	0.098444	0.308772
2.00667	0.008756	0.023463	0.028119	0.047468	0.098532	0.309715
2.01	0.009139	0.02408	0.028414	0.047554	0.099207	0.310374
2.01333	0.009392	0.024399	0.02808	0.047792	0.09936	0.310741
2.01667	0.009648	0.024335	0.028276	0.047598	0.099355	0.311138
2.02	0.009793	0.023898	0.028126	0.047403	0.099143	0.311285
2.02333	0.010355	0.024446	0.028333	0.047585	0.099931	0.312024
2.02667	0.009587	0.024077	0.027726	0.047087	0.099447	0.312104
2.03	0.009471	0.023517	0.027319	0.046124	0.099856	0.312576
2.03333	0.008904	0.023015	0.026622	0.045712	0.099634	0.312331
2.03667	0.008409	0.02285	0.026538	0.045536	0.099489	0.311983
2.04	0.00815	0.022311	0.026336	0.044892	0.099129	0.312076
2.04333	0.007784	0.02204	0.026323	0.045108	0.099222	0.312559
2.04667	0.007278	0.0217	0.026082	0.044748	0.098912	0.312287
2.05	0.006965	0.021609	0.026361	0.045046	0.099	0.312949
2.05333	0.006723	0.021351	0.025734	0.044762	0.098912	0.312735
2.05667	0.006289	0.021608	0.026521	0.044708	0.098995	0.313971
2.06	0.006007	0.02151	0.026848	0.044504	0.099286	0.313843
2.06333	0.005828	0.02205	0.027365	0.044872	0.09938	0.314799
2.06667	0.006518	0.022648	0.027919	0.04537	0.100306	0.315427
2.07	0.006717	0.022737	0.0283	0.045421	0.100974	0.316375
2.07333	0.007086	0.023409	0.028581	0.045839	0.101222	0.317535
2.07667	0.007671	0.023656	0.028732	0.046337	0.10199	0.318124
2.08	0.007737	0.023349	0.02847	0.046198	0.102209	0.318648
2.08333	0.007901	0.023313	0.028393	0.046048	0.102411	0.319458
2.08667	0.007823	0.023002	0.028171	0.045887	0.102976	0.320158
2.09	0.007853	0.022804	0.028091	0.045885	0.103376	0.320349
2.09333	0.007896	0.022115	0.028142	0.046237	0.103193	0.321085
2.09667	0.008619	0.022461	0.028212	0.046381	0.103837	0.322109
2.1	0.008646	0.02232	0.028032	0.047107	0.103938	0.322493
2.10333	0.008988	0.022331	0.028111	0.047652	0.104632	0.323364
2.10667	0.009149	0.021542	0.027811	0.047546	0.104364	0.324187
2.11	0.009437	0.021877	0.028185	0.047693	0.104832	0.325124
2.11333	0.009574	0.022341	0.028555	0.048112	0.105123	0.326018
2.11667	0.010345	0.023208	0.029243	0.049042	0.105637	0.327269
2.12	0.010169	0.023635	0.029229	0.049578	0.105389	0.327871
2.12333	0.010087	0.024679	0.030464	0.049873	0.10593	0.329227
2.12667	0.009912	0.02467	0.029855	0.049617	0.10523	0.329391
2.13	0.009824	0.025005	0.029911	0.049976	0.104808	0.330421
2.13333	0.009948	0.024801	0.029784	0.050069	0.104462	0.330711
2.13667	0.01004	0.025496	0.030105	0.050222	0.104486	0.331618
2.14	0.010403	0.025986	0.030148	0.050295	0.104693	0.332664
2.14333	0.010624	0.02597	0.03002	0.049912	0.104933	0.332902
2.14667	0.01012	0.025591	0.029982	0.049031	0.104543	0.333411
2.15	0.010028	0.025206	0.02996	0.048837	0.104091	0.334078
2.15333	0.009848	0.024388	0.030141	0.048619	0.104002	0.334433
2.15667	0.010146	0.024299	0.030532	0.04882	0.104081	0.335175
2.16	0.009992	0.024186	0.030555	0.048867	0.103775	0.336028
2.16333	0.010428	0.024531	0.030668	0.048853	0.10401	0.336432
2.16667	0.01048	0.024211	0.031167	0.0491	0.104802	0.336879
2.17	0.010017	0.023061	0.030686	0.048437	0.104896	0.336901
2.17333	0.009582	0.022564	0.030478	0.048411	0.10501	0.337012
2.17667	0.009616	0.022659	0.030769	0.048078	0.105441	0.337336
2.18	0.009711	0.022542	0.031265	0.048617	0.105501	0.337936
2.18333	0.010314	0.023022	0.031619	0.049406	0.105883	0.338511
2.18667	0.009771	0.022815	0.031799	0.049444	0.105911	0.339141
2.19	0.009649	0.022906	0.031557	0.049135	0.105446	0.339399
2.19333	0.008957	0.022384	0.031033	0.04888	0.104697	0.339321
2.19667	0.008729	0.022663	0.030698	0.049293	0.104268	0.33938
2.2	0.008319	0.022224	0.030274	0.049396	0.10414	0.339311
2.20333	0.008827	0.022867	0.030379	0.049396	0.104056	0.340038
2.20667	0.008547	0.022876	0.029677	0.04884	0.103966	0.340214
2.21	0.008307	0.022323	0.02895	0.048015	0.10362	0.340212
2.21333	0.008138	0.022137	0.028707	0.048194	0.103249	0.341375
2.21667	0.008114	0.021825	0.028365	0.048629	0.103321	0.342292
2.22	0.008112	0.021663	0.027896	0.048434	0.103894	0.343467
2.22333	0.00827	0.021729	0.027864	0.048329	0.104441	0.344463
2.22667	0.008091	0.022033	0.02758	0.04891	0.10472	0.344797
2.23	0.008376	0.021699	0.027573	0.049001	0.10517	0.345221
2.23333	0.008119	0.021261	0.027282	0.048626	0.10604	0.345297
2.23667	0.007605	0.020989	0.026902	0.048335	0.106623	0.345565
2.24	0.007907	0.020949	0.027146	0.048826	0.107183	0.346211
2.24333	0.008435	0.021189	0.027707	0.048992	0.108326	0.347364
2.24667	0.008594	0.022006	0.028749	0.049858	0.109473	0.348519
2.25	0.009125	0.02213	0.028672	0.050212	0.109961	0.34939
2.25333	0.009353	0.02241	0.028883	0.050158	0.110691	0.350082
2.25667	0.00932	0.022574	0.029145	0.050278	0.110817	0.350752
2.26	0.008578	0.021949	0.029094	0.04996	0.11068	0.350734
2.26333	0.008915	0.022506	0.029322	0.050473	0.110503	0.351306
2.26667	0.008689	0.022305	0.029488	0.05037	0.110254	0.351641
2.27	0.008964	0.022733	0.029413	0.049789	0.110284	0.352192
2.27333	0.008641	0.022476	0.028861	0.049934	0.110313	0.352621
2.27667	0.008713	0.022127	0.029282	0.050055	0.110449	0.35357
2.28	0.009262	0.022732	0.030092	0.051341	0.110812	0.354992
2.28333	0.009029	0.02264	0.03039	0.051132	0.110893	0.355374
2.28667	0.009114	0.022496	0.030373	0.050963	0.110789	0.356301
2.29	0.008839	0.022504	0.030955	0.050911	0.110586	0.3566
2.29333	0.008496	0.022515	0.030467	0.050923	0.110711	0.356993
2.29667	0.007753	0.022025	0.030227	0.050262	0.110341	0.357463
2.3	0.007151	0.022495	0.029964	0.050013	0.110732	0.357407
2.30333	0.006867	0.022673	0.030067	0.050041	0.111047	0.358526
2.30667	0.006306	0.022714	0.029534	0.050184	0.110898	0.359294
2.31	0.006118	0.022704	0.029642	0.049851	0.111299	0.359842
2.31333	0.005775	0.022745	0.029813	0.050367	0.111566	0.360606
2.31667	0.005532	0.022507	0.029291	0.050061	0.110703	0.361308
2.32	0.005271	0.022865	0.02918	0.050098	0.110926	0.362222
2.32333	0.005152	0.022333	0.02901	0.049946	0.110636	0.362628
2.32667	0.005374	0.022451	0.028506	0.050268	0.1107	0.363053
2.33	0.006387	0.023384	0.02874	0.050893	0.111113	0.364192
2.33333	0.006958	0.023332	0.028402	0.050708	0.110895	0.364537
2.33667	0.007436	0.023245	0.028862	0.051052	0.11114	0.36532
2.34	0.008022	0.02347	0.02913	0.051676	0.111204	0.365809
2.34333	0.009094	0.023956	0.030374	0.05205	0.111456	0.366832
2.34667	0.010258	0.024628	0.031347	0.052796	0.112035	0.368108
2.35	0.010317	0.024464	0.03133	0.052388	0.112198	0.368735
2.35333	0.010401	0.024313	0.03151	0.052852	0.112528	0.369532
2.35667	0.010237	0.024629	0.031735	0.052822	0.112751	0.369837
2.36	0.010151	0.024652	0.031201	0.052284	0.113125	0.370316
2.36333	0.009729	0.024777	0.031326	0.052263	0.113296	0.370594
2.36667	0.009057	0.024607	0.030831	0.052074	0.113833	0.370752
2.37	0.008944	0.024225	0.031078	0.051915	0.114586	0.371968
2.37333	0.008766	0.024346	0.030893	0.051569	0.114799	0.372113
2.37667	0.009063	0.023844	0.031347	0.05138	0.115238	0.371928
2.38	0.008581	0.024208	0.031239	0.051867	0.115572	0.372771
2.38333	0.008207	0.024366	0.030494	0.051075	0.115144	0.372505
2.38667	0.008337	0.024777	0.030458	0.051279	0.115987	0.373207
2.39	0.008663	0.024665	0.030818	0.051253	0.116692	0.373643
2.39333	0.00942	0.025162	0.031076	0.051878	0.116867	0.374601
2.39667	0.009769	0.024923	0.031194	0.052025	0.116957	0.375405
2.4	0.009928	0.024999	0.03161	0.052173	0.116929	0.376131
2.40333	0.009822	0.024488	0.031892	0.052092	0.116704	0.376841
2.40667	0.010293	0.024673	0.031756	0.052354	0.116526	0.377474
2.41	0.010388	0.024745	0.032333	0.05248	0.116238	0.37833
2.41333	0.009954	0.025189	0.032603	0.052857	0.116826	0.37935
2.41667	0.009764	0.025192	0.032464	0.053032	0.116419	0.380408
2.42	0.009248	0.025193	0.032621	0.053104	0.116175	0.38089
2.42333	0.009156	0.025454	0.032197	0.053023	0.115615	0.381591
2.42667	0.00897	0.025347	0.032232	0.052987	0.115598	0.381837
2.43	0.008436	0.02522	0.03217	0.053018	0.11557	0.382278
2.43333	0.008143	0.024787	0.031777	0.052897	0.115899	0.382817
2.43667	0.008667	0.02477	0.031972	0.052987	0.116422	0.382983
2.44	0.008932	0.024822	0.031416	0.053143	0.117001	0.382785
2.44333	0.009059	0.024883	0.031375	0.053325	0.117466	0.382765
2.44667	0.008871	0.025281	0.030729	0.053688	0.117739	0.383408
2.45	0.0088	0.025181	0.030771	0.053613	0.118068	0.383143
2.45333	0.008939	0.025552	0.031502	0.054124	0.119273	0.384699
2.45667	0.009385	0.025252	0.031663	0.054222	0.11983	0.385396
2.46	0.00972	0.024838	0.031797	0.054427	0.119574	0.386208
2.46333	0.009729	0.024665	0.031744	0.054499	0.120225	0.387082
2.46667	0.009488	0.024545	0.031534	0.054181	0.120143	0.387789
2.47	0.009139	0.024476	0.031327	0.053794	0.120186	0.388079
2.47333	0.008947	0.024814	0.031411	0.053593	0.120472	0.388385
2.47667	0.008803	0.025557	0.031879	0.053248	0.120773	0.389267
2.48	0.008739	0.025831	0.032501	0.052805	0.121065	0.390602
2.48333	0.00908	0.026066	0.032715	0.052667	0.120819	0.391579
2.48667	0.008837	0.025753	0.032448	0.052392	0.120541	0.391537
2.49	0.009733	0.025873	0.032881	0.05283	0.120262	0.391952
2.49333	0.00965	0.025724	0.033301	0.052607	0.119986	0.39211
2.49667	0.009796	0.025528	0.033275	0.052409	0.11945	0.392574
2.5	0.010478	0.025453	0.033533	0.052929	0.1197	0.392532
2.50333	0.010682	0.02562	0.033539	0.053474	0.119507	0.392593
2.50667	0.010502	0.025529	0.033367	0.053587	0.119202	0.393045
2.51	0.011074	0.026099	0.03424	0.054028	0.119457	0.39412
2.51333	0.011188	0.025997	0.034034	0.054386	0.11934	0.395003
2.51667	0.011225	0.025829	0.034705	0.054303	0.119522	0.395889
2.52	0.011248	0.026013	0.034736	0.054542	0.119957	0.397188
2.52333	0.011072	0.02581	0.034473	0.054879	0.119622	0.39775
2.52667	0.010576	0.025277	0.034305	0.05485	0.119338	0.398852
2.53	0.010068	0.025304	0.034118	0.054779	0.119705	0.39939
2.53333	0.009333	0.025122	0.033414	0.054515	0.119844	0.399796
2.53667	0.008828	0.02523	0.032971	0.054396	0.120493	0.400726
2.54	0.008592	0.025178	0.03269	0.054328	0.120474	0.401317
2.54333	0.009001	0.025663	0.032909	0.054838	0.12114	0.402837
2.54667	0.008361	0.024805	0.032616	0.054453	0.121008	0.402857
2.55	0.008328	0.024716	0.031975	0.054732	0.121154	0.402779
2.55333	0.008634	0.024223	0.031409	0.054911	0.121662	0.402975
2.55667	0.008908	0.024614	0.031735	0.055354	0.122072	0.403607
2.56	0.009153	0.024681	0.03195	0.055495	0.122315	0.403803
2.56333	0.009569	0.025238	0.032301	0.055673	0.122885	0.40392
2.56667	0.009772	0.025327	0.032577	0.055647	0.123281	0.404213
2.57	0.009777	0.025717	0.033151	0.05552	0.12341	0.404894
2.57333	0.010184	0.026118	0.033756	0.055482	0.123629	0.405877
2.57667	0.011117	0.026672	0.034656	0.056385	0.124683	0.407063
2.58	0.011075	0.026985	0.034687	0.056217	0.125136	0.407973
2.58333	0.01114	0.027334	0.035496	0.056551	0.125868	0.409036
2.58667	0.011232	0.027371	0.035341	0.056948	0.12564	0.409578
2.59	0.011465	0.027283	0.035827	0.057283	0.125757	0.410438
2.59333	0.011536	0.02676	0.03582	0.057056	0.125838	0.410945
2.59667	0.011694	0.026962	0.036086	0.057266	0.126149	0.411293
2.6	0.01176	0.027323	0.03586	0.057205	0.126439	0.412139
2.60333	0.011823	0.027848	0.035824	0.057528	0.12695	0.413076
2.60667	0.011903	0.027613	0.035629	0.057681	0.126592	0.413137
2.61	0.011932	0.027679	0.035798	0.057475	0.127278	0.414144
2.61333	0.011172	0.027004	0.034871	0.056953	0.126528	0.413935
2.61667	0.011542	0.027448	0.034566	0.057022	0.126933	0.414691
2.62	0.011574	0.027675	0.034697	0.057175	0.12715	0.415394
2.62333	0.01144	0.027912	0.034623	0.057097	0.126675	0.41578
2.62667	0.012017	0.028468	0.035356	0.057327	0.127289	0.416691
2.63	0.011601	0.028288	0.035112	0.056796	0.127863	0.416848
2.63333	0.011649	0.027562	0.035255	0.056283	0.127669	0.417894
2.63667	0.011128	0.02721	0.03482	0.056036	0.127702	0.418107
2.64	0.01087	0.027109	0.034809	0.056141	0.127544	0.418698
2.64333	0.010781	0.026818	0.034846	0.055918	0.127616	0.418993
2.64667	0.010605	0.026778	0.034837	0.05568	0.128051	0.419486
2.65	0.010048	0.026131	0.034309	0.055944	0.127596	0.419655
2.65333	0.010671	0.026108	0.034256	0.056288	0.127512	0.419858
2.65667	0.010579	0.026026	0.034209	0.055802	0.12772	0.419795
2.66	0.010641	0.026015	0.033656	0.05574	0.127819	0.419717
2.66333	0.010551	0.026265	0.033644	0.05579	0.127859	0.420185
2.66667	0.009804	0.026355	0.03341	0.055724	0.128334	0.420583
2.67	0.009509	0.026121	0.033158	0.055971	0.128489	0.420607
2.67333	0.009277	0.025695	0.033037	0.055693	0.128192	0.421007
2.67667	0.009376	0.026316	0.033518	0.056009	0.128356	0.421961
2.68	0.009164	0.026041	0.033395	0.056179	0.127965	0.422316
2.68333	0.009216	0.026264	0.033556	0.056208	0.128048	0.423138
2.68667	0.009136	0.02608	0.033897	0.05646	0.127801	0.423553
2.69	0.009308	0.025997	0.033766	0.056311	0.128132	0.424199
2.69333	0.009491	0.026065	0.033984	0.056589	0.128776	0.425009
2.69667	0.009457	0.025624	0.033664	0.05634	0.129671	0.425517
2.7	0.009712	0.025492	0.033722	0.056384	0.129461	0.426645
2.70333	0.009566	0.025601	0.033593	0.056398	0.129651	0.427121
2.70667	0.009861	0.025844	0.0344	0.056245	0.129842	0.427889
2.71	0.010478	0.026232	0.034877	0.056521	0.13051	0.428969
2.71333	0.011182	0.026552	0.034938	0.057302	0.131102	0.430001
2.71667	0.01115	0.026436	0.034631	0.057349	0.131077	0.430378
2.72	0.011877	0.026717	0.035297	0.057558	0.131788	0.431396
2.72333	0.011548	0.026568	0.034642	0.056887	0.131385	0.431702
2.72667	0.011537	0.026868	0.034485	0.057415	0.131211	0.43254
2.73	0.010943	0.026868	0.034394	0.057445	0.131339	0.432733
2.73333	0.010414	0.02734	0.034309	0.05744	0.131752	0.433415
2.73667	0.0106	0.027776	0.034491	0.057507	0.131555	0.434133
2.74	0.010123	0.028047	0.03439	0.057471	0.130906	0.434488
2.74333	0.01008	0.028331	0.034697	0.057865	0.130458	0.43492
2.74667	0.009718	0.027402	0.03432	0.057448	0.129863	0.435435
2.75	0.009205	0.026662	0.034026	0.056837	0.129285	0.435406
2.75333	0.009192	0.026424	0.034253	0.056733	0.129409	0.435782
2.75667	0.009379	0.026729	0.033943	0.056687	0.129615	0.43611
2.76	0.00955	0.026861	0.034068	0.057246	0.130142	0.436598
2.76333	0.009415	0.026411	0.034361	0.057176	0.130852	0.437331
2.76667	0.009272	0.025921	0.034451	0.057279	0.130728	0.437658
2.77	0.009583	0.025976	0.035062	0.057476	0.131164	0.4379
2.77333	0.010006	0.025951	0.035464	0.058129	0.131682	0.43826
2.77667	0.01111	0.026302	0.036105	0.059395	0.132554	0.439396
2.78	0.011197	0.02578	0.035928	0.059108	0.132802	0.439755
2.78333	0.011231	0.025447	0.035502	0.059122	0.132811	0.440006
2.78667	0.011353	0.02577	0.035647	0.059348	0.133366	0.440928
2.79	0.011506	0.026335	0.035557	0.059641	0.133139	0.441298
2.79333	0.011568	0.026807	0.035992	0.060107	0.13366	0.44192
2.79667	0.01184	0.027276	0.036181	0.060541	0.134402	0.442673
2.8	0.012144	0.027847	0.036274	0.060541	0.134855	0.443927
2.80333	0.012437	0.02825	0.036474	0.060916	0.135167	0.444671
2.80667	0.01184	0.02792	0.036145	0.060615	0.134725	0.444967
2.81	0.011978	0.028259	0.036204	0.060597	0.134905	0.445993
2.81333	0.012023	0.028037	0.036351	0.060568	0.13485	0.446958
2.81667	0.011813	0.028526	0.036468	0.060069	0.134824	0.447324
2.82	0.012329	0.029516	0.036643	0.060302	0.134825	0.448301
2.82333	0.012016	0.029273	0.03605	0.060078	0.134943	0.448345
2.82667	0.011717	0.028934	0.035858	0.060147	0.135559	0.448912
2.83	0.010897	0.028276	0.035758	0.059715	0.135455	0.449499
2.83333	0.011035	0.028297	0.035859	0.0599	0.135378	0.450297
2.83667	0.011256	0.028605	0.036103	0.059801	0.135143	0.450892
2.84	0.011244	0.028486	0.035976	0.059902	0.135161	0.451442
2.84333	0.010678	0.027764	0.035393	0.059131	0.13489	0.452125
2.84667	0.010061	0.027253	0.035048	0.058574	0.134173	0.452363
2.85	0.010435	0.027057	0.035103	0.059025	0.134065	0.452809
2.85333	0.010396	0.0271	0.035551	0.059285	0.134618	0.453426
2.85667	0.010359	0.026924	0.035867	0.059684	0.134661	0.45394
2.86	0.010931	0.027069	0.03628	0.059911	0.135704	0.455036
2.86333	0.011403	0.026957	0.036246	0.060296	0.136153	0.455948
2.86667	0.011646	0.027192	0.036616	0.060612	0.137109	0.456894
2.87	0.011907	0.027361	0.037112	0.060761	0.137506	0.457714
2.87333	0.011616	0.027788	0.037132	0.060869	0.137505	0.458491
2.87667	0.011934	0.028284	0.037317	0.061454	0.137749	0.459111
2.88	0.012193	0.028991	0.037993	0.062012	0.138599	0.459841
2.88333	0.012269	0.029568	0.038081	0.061803	0.13851	0.460241
2.88667	0.01241	0.029661	0.0382	0.062272	0.138572	0.46078
2.89	0.012337	0.0295	0.038189	0.062494	0.139566	0.461543
2.89333	0.012115	0.0295	0.038219	0.06239	0.13959	0.461858
2.89667	0.011999	0.029769	0.039195	0.062649	0.140257	0.463186
2.9	0.012148	0.029598	0.039138	0.06231	0.140225	0.463606
2.90333	0.01172	0.029057	0.038822	0.061705	0.140087	0.463679
2.90667	0.011529	0.028716	0.038917	0.061942	0.14026	0.463758
2.91	0.011376	0.028553	0.038852	0.061684	0.139808	0.463884
2.91333	0.011889	0.028437	0.039125	0.061834	0.139591	0.464203
2.91667	0.012202	0.028401	0.038841	0.062059	0.139839	0.464616
2.92	0.012275	0.028495	0.038754	0.062019	0.140058	0.465244
2.92333	0.012488	0.02831	0.038343	0.06205	0.140044	0.465897
2.92667	0.012856	0.028238	0.037687	0.061633	0.139811	0.466328
2.93	0.012992	0.027844	0.037049	0.061138	0.139381	0.466769
2.93333	0.012919	0.027873	0.036691	0.061392	0.139154	0.46679
2.93667	0.012802	0.027676	0.036205	0.060955	0.138507	0.466829
2.94	0.012565	0.028245	0.03614	0.061077	0.13826	0.4669
2.94333	0.012836	0.028568	0.036283	0.061484	0.138353	0.467363
2.94667	0.012443	0.029076	0.036439	0.061583	0.138832	0.467907
2.95	0.012461	0.029068	0.036225	0.061316	0.138223	0.468425
2.95333	0.011824	0.028958	0.036188	0.061622	0.138434	0.468779
2.95667	0.011731	0.029311	0.036105	0.061649	0.139208	0.469452
2.96	0.011642	0.02945	0.036582	0.061789	0.139551	0.470035
2.96333	0.011618	0.029821	0.037169	0.062445	0.141075	0.471113
2.96667	0.011382	0.029417	0.036738	0.062399	0.140977	0.471474
2.97	0.01157	0.02932	0.037134	0.062747	0.141479	0.472375
2.97333	0.01208	0.030178	0.037685	0.063482	0.141903	0.473468
2.97667	0.012366	0.03042	0.037885	0.063608	0.142213	0.474454
2.98	0.013071	0.030478	0.038734	0.06404	0.143054	0.475902
2.98333	0.013119	0.030383	0.039211	0.064319	0.143303	0.476731
2.98667	0.012836	0.029875	0.039234	0.064162	0.143377	0.477463
2.99	0.013345	0.029466	0.038568	0.064257	0.143268	0.478229
2.99333	0.012968	0.028815	0.038171	0.063783	0.143146	0.478594
2.99667	0.013054	0.028391	0.038187	0.063705	0.143201	0.479123
3	0.013191	0.028204	0.038269	0.064091	0.14342	0.47907
3.00333	0.013226	0.028292	0.038266	0.063938	0.143521	0.479826
3.00667	0.013091	0.028345	0.038259	0.064101	0.143806	0.480513
3.01	0.012651	0.028111	0.038019	0.064264	0.143998	0.480959
3.01333	0.012093	0.027713	0.037838	0.064125	0.14415	0.481149
3.01667	0.01204	0.027801	0.037781	0.06407	0.144393	0.481485
3.02	0.010947	0.027902	0.037767	0.063933	0.144558	0.481262
3.02333	0.011314	0.028807	0.037923	0.064345	0.145093	0.48184
3.02667	0.010968	0.029215	0.038263	0.064483	0.145527	0.482356
3.03	0.010388	0.029122	0.03806	0.065005	0.145965	0.482753
3.03333	0.010382	0.029774	0.038321	0.065311	0.146513	0.483717
3.03667	0.010588	0.030232	0.038686	0.064836	0.146523	0.484197
3.04	0.010799	0.030923	0.039002	0.06502	0.146395	0.485045
3.04333	0.010652	0.03079	0.039184	0.065064	0.146563	0.485467
3.04667	0.011091	0.031138	0.040083	0.064992	0.14673	0.486308
3.05	0.011181	0.030611	0.039716	0.064379	0.146193	0.486627
3.05333	0.011234	0.030714	0.039487	0.064367	0.146189	0.487585
3.05667	0.011381	0.029965	0.038892	0.063676	0.145913	0.488161
3.06	0.01128	0.02973	0.038651	0.063221	0.146382	0.488592
3.06333	0.011982	0.029454	0.038151	0.062702	0.146078	0.48885
3.06667	0.012296	0.029586	0.03824	0.062806	0.14599	0.489411
3.07	0.012161	0.029361	0.037719	0.06257	0.145517	0.490405
3.07333	0.012264	0.028851	0.037184	0.062414	0.145482	0.490838
3.07667	0.012692	0.02915	0.037578	0.062553	0.145688	0.491684
3.08	0.013342	0.029595	0.037777	0.062949	0.145937	0.492365
3.08333	0.013098	0.02978	0.03778	0.062665	0.146109	0.492556
3.08667	0.012726	0.030343	0.037951	0.062685	0.146078	0.493197
3.09	0.013318	0.031036	0.037967	0.063112	0.146823	0.493912
3.09333	0.013527	0.031235	0.03839	0.063245	0.14688	0.494502
3.09667	0.013563	0.031422	0.038609	0.063893	0.147499	0.495689
3.1	0.013689	0.031602	0.039018	0.063909	0.147957	0.496179
3.10333	0.013169	0.031109	0.038871	0.063488	0.147503	0.495872
3.10667	0.012805	0.031269	0.039147	0.064261	0.147511	0.49651
3.11	0.012156	0.03084	0.038532	0.064456	0.147135	0.496464
3.11333	0.01193	0.030485	0.03832	0.064028	0.1467	0.496689
3.11667	0.011524	0.029863	0.037872	0.06361	0.146151	0.496847
3.12	0.010703	0.029415	0.037629	0.063812	0.146162	0.497139
3.12333	0.010285	0.028654	0.036997	0.063552	0.146098	0.49713
3.12667	0.010718	0.028707	0.036937	0.063601	0.146329	0.497542
3.13	0.010705	0.028387	0.03719	0.063654	0.146339	0.498269
3.13333	0.010557	0.028539	0.037599	0.064332	0.146441	0.499579
3.13667	0.010821	0.028323	0.037597	0.064323	0.146878	0.500506
3.14	0.011406	0.028505	0.037961	0.064762	0.147486	0.501077
3.14333	0.011864	0.028608	0.038565	0.065065	0.148351	0.501987
3.14667	0.012497	0.029147	0.039085	0.065725	0.149426	0.503022
3.15	0.012083	0.029202	0.039141	0.064837	0.14977	0.503199
3.15333	0.01237	0.029687	0.039346	0.06508	0.150205	0.503982
3.15667	0.012649	0.029604	0.039342	0.065188	0.150526	0.504236
3.16	0.012847	0.030067	0.039818	0.065463	0.150662	0.50496
3.16333	0.012578	0.030381	0.039903	0.065862	0.151405	0.505782
3.16667	0.01248	0.030396	0.040261	0.065899	0.1514	0.505471
3.17	0.012277	0.030449	0.040308	0.066092	0.151488	0.505403
3.17333	0.012169	0.030671	0.040518	0.066006	0.151172	0.505659
3.17667	0.012132	0.03015	0.039771	0.066006	0.150418	0.505351
3.18	0.012207	0.029994	0.039258	0.065789	0.150203	0.505271
3.18333	0.012503	0.030452	0.039426	0.066055	0.150554	0.505984
3.18667	0.012565	0.030561	0.039444	0.066435	0.151308	0.506407
3.19	0.012382	0.030621	0.03895	0.065819	0.150768	0.506412
3.19333	0.012492	0.031023	0.038834	0.065715	0.150702	0.507053
3.19667	0.012541	0.031009	0.038737	0.066352	0.151609	0.50823
3.2	0.012831	0.030881	0.038658	0.066882	0.151961	0.509156
3.20333	0.01261	0.030422	0.03853	0.066566	0.152106	0.509493
3.20667	0.013057	0.030865	0.038949	0.066712	0.152586	0.51046
3.21	0.012871	0.030867	0.038963	0.066623	0.153147	0.511533
3.21333	0.012291	0.031013	0.039059	0.06628	0.153399	0.512458
3.21667	0.01131	0.030114	0.038348	0.065207	0.152725	0.512642
3.22	0.010728	0.030115	0.038105	0.065208	0.152569	0.51345
3.22333	0.01054	0.029993	0.03829	0.065207	0.15246	0.514636
3.22667	0.010824	0.030512	0.038728	0.064935	0.152763	0.515189
3.23	0.011398	0.030547	0.039518	0.065241	0.152798	0.515996
3.23333	0.011872	0.030162	0.03999	0.065302	0.152749	0.516018
3.23667	0.012059	0.029761	0.040125	0.065083	0.152494	0.516207
3.24	0.011671	0.02896	0.039781	0.064534	0.15203	0.515862
3.24333	0.012528	0.029084	0.039779	0.065261	0.152404	0.516608
3.24667	0.01246	0.029279	0.039658	0.065138	0.152701	0.516556
3.25	0.012286	0.029296	0.039529	0.064786	0.152683	0.516654
3.25333	0.011601	0.028821	0.039162	0.064603	0.152393	0.515964
3.25667	0.011269	0.028986	0.038704	0.064248	0.15164	0.516061
3.26	0.011026	0.0288	0.038902	0.064782	0.152215	0.516549
3.26333	0.011174	0.028487	0.038846	0.065469	0.153197	0.517645
3.26667	0.011684	0.029026	0.03989	0.066174	0.153699	0.518853
3.27	0.011921	0.029444	0.040357	0.066443	0.154402	0.52
3.27333	0.012785	0.030252	0.040919	0.067304	0.155208	0.521319
3.27667	0.013008	0.030773	0.041324	0.067796	0.156249	0.522847
3.28	0.0132	0.031139	0.041742	0.067904	0.157121	0.524144
3.28333	0.013249	0.031147	0.04204	0.067994	0.15718	0.524867
3.28667	0.013273	0.031885	0.042534	0.068385	0.157602	0.525566
3.29	0.013704	0.031945	0.042807	0.068498	0.157426	0.526049
3.29333	0.014122	0.03172	0.043064	0.06859	0.1577	0.526038
3.29667	0.014054	0.031493	0.04326	0.069227	0.157484	0.52665
3.3	0.013759	0.031187	0.04282	0.069103	0.157146	0.527087
3.30333	0.013	0.030689	0.042004	0.068742	0.156596	0.526783
3.30667	0.012732	0.030134	0.041559	0.068872	0.156796	0.527208
3.31	0.012918	0.030739	0.0415	0.068973	0.156795	0.527579
3.31333	0.01241	0.030236	0.040935	0.068011	0.156371	0.52747
3.31667	0.011889	0.029607	0.039905	0.06739	0.15563	0.52727
3.32	0.011799	0.029601	0.040008	0.067462	0.155484	0.52725
3.32333	0.01173	0.030079	0.039952	0.067167	0.155638	0.528259
3.32667	0.011412	0.029854	0.039861	0.067692	0.15591	0.528285
3.33	0.012111	0.030645	0.040543	0.068663	0.15672	0.529866
3.33333	0.012648	0.031302	0.041264	0.069117	0.156905	0.531015
3.33667	0.013191	0.031471	0.04091	0.069212	0.157544	0.531498
3.34	0.013528	0.031608	0.040877	0.069412	0.15768	0.532061
3.34333	0.013806	0.031608	0.040832	0.069314	0.157919	0.532547
3.34667	0.013598	0.03125	0.040734	0.069159	0.157479	0.532634
3.35	0.012946	0.030276	0.040083	0.068265	0.156791	0.531738
3.35333	0.012791	0.029938	0.03963	0.06796	0.156647	0.532129
3.35667	0.012418	0.029221	0.039145	0.067584	0.15629	0.531933
3.36	0.012383	0.028946	0.039187	0.067954	0.156878	0.532623
3.36333	0.011477	0.02883	0.039338	0.067451	0.156493	0.533272
3.36667	0.01122	0.028347	0.039118	0.067168	0.156287	0.534125
3.37	0.010949	0.028463	0.039102	0.067495	0.156673	0.534619
3.37333	0.011144	0.028789	0.03933	0.067427	0.157148	0.536278
3.37667	0.010944	0.029252	0.039406	0.066917	0.157036	0.536999
3.38	0.011337	0.02958	0.039595	0.066962	0.156967	0.5381
3.38333	0.011042	0.029601	0.039341	0.067138	0.157091	0.53852
3.38667	0.011158	0.030461	0.039991	0.067603	0.157423	0.539481
3.39	0.011267	0.030982	0.040293	0.067671	0.15775	0.540333
3.39333	0.011488	0.031402	0.040434	0.068504	0.158006	0.541138
3.39667	0.011789	0.031619	0.040767	0.068639	0.158172	0.542483
3.4	0.012363	0.032313	0.040909	0.068902	0.158368	0.543811
3.40333	0.012883	0.032319	0.040913	0.068817	0.158717	0.543941
3.40667	0.013157	0.032417	0.041454	0.069198	0.159361	0.544475
3.41	0.01359	0.032317	0.041444	0.0692	0.159645	0.544582
3.41333	0.013687	0.031877	0.041698	0.068964	0.15972	0.545289
3.41667	0.013631	0.031832	0.041285	0.068681	0.16013	0.545282
3.42	0.013777	0.032262	0.041648	0.069353	0.160898	0.546365
3.42333	0.013975	0.032728	0.042151	0.070106	0.161797	0.547153
3.42667	0.014207	0.032864	0.042297	0.071177	0.162412	0.547652
3.43	0.013664	0.032758	0.042423	0.070903	0.162307	0.54813
3.43333	0.013958	0.032865	0.042589	0.071656	0.162254	0.548936
3.43667	0.013689	0.033517	0.042513	0.071881	0.162768	0.549554
3.44	0.013668	0.033289	0.042673	0.071999	0.163063	0.550275
3.44333	0.012996	0.032871	0.042307	0.071978	0.162453	0.550233
3.44667	0.012872	0.032573	0.042197	0.072431	0.162089	0.550313
3.45	0.01245	0.032154	0.042143	0.071917	0.161938	0.550575
3.45333	0.012275	0.031489	0.042059	0.071607	0.161253	0.550529
3.45667	0.012435	0.031335	0.042087	0.071617	0.161222	0.550961
3.46	0.012403	0.031105	0.041547	0.071404	0.160807	0.551413
3.46333	0.012902	0.03114	0.041952	0.071143	0.160935	0.552082
3.46667	0.013634	0.03164	0.042351	0.071228	0.161228	0.553343
3.47	0.013492	0.030899	0.042203	0.070766	0.161291	0.552815
3.47333	0.012835	0.030652	0.042169	0.070275	0.161542	0.553133
3.47667	0.012575	0.029952	0.041644	0.06941	0.160927	0.553081
3.48	0.012295	0.029668	0.041683	0.069109	0.161181	0.554142
3.48333	0.012074	0.030351	0.041577	0.069112	0.161555	0.554251
3.48667	0.012264	0.030705	0.042024	0.069327	0.162091	0.555215
3.49	0.01247	0.030958	0.042112	0.069602	0.162383	0.556153
3.49333	0.012794	0.030916	0.041936	0.069868	0.162546	0.556413
3.49667	0.012918	0.031635	0.042085	0.069396	0.163062	0.556879
3.5	0.013599	0.03201	0.042631	0.070172	0.16362	0.55751
3.50333	0.013444	0.03246	0.042337	0.070592	0.164907	0.558204
3.50667	0.013616	0.032524	0.04258	0.070571	0.165373	0.558505
3.51	0.013394	0.032242	0.041972	0.07094	0.16556	0.558839
3.51333	0.013594	0.032564	0.042116	0.071624	0.165999	0.559603
3.51667	0.014094	0.032933	0.04238	0.071573	0.166552	0.56036
3.52	0.014241	0.032903	0.042524	0.072029	0.166802	0.561003
3.52333	0.014936	0.033445	0.04293	0.073019	0.167339	0.562231
3.52667	0.015156	0.033616	0.043269	0.073014	0.167208	0.56276
3.53	0.015653	0.034039	0.043855	0.073636	0.167804	0.563681
3.53333	0.014944	0.033597	0.043135	0.073274	0.167573	0.563911
3.53667	0.01453	0.033185	0.042811	0.073203	0.167223	0.563825
3.54	0.013903	0.032888	0.042907	0.072725	0.166992	0.564559
3.54333	0.013854	0.032595	0.042967	0.072763	0.166865	0.565116
3.54667	0.013331	0.03245	0.043382	0.072867	0.167017	0.565554
3.55	0.013251	0.032277	0.043516	0.072823	0.166652	0.565621
3.55333	0.013429	0.032038	0.043735	0.072784	0.166523	0.566294
3.55667	0.013611	0.031747	0.043648	0.072654	0.166166	0.566688
3.56	0.014134	0.031971	0.04426	0.072749	0.166565	0.56712
3.56333	0.014499	0.032283	0.044038	0.072727	0.166641	0.566771
3.56667	0.014479	0.031979	0.0436	0.073037	0.166563	0.567283
3.57	0.014252	0.032284	0.043345	0.072653	0.167199	0.567881
3.57333	0.013903	0.032094	0.042932	0.071831	0.167008	0.568152
3.57667	0.013526	0.03218	0.042382	0.072128	0.167592	0.569177
3.58	0.013275	0.032584	0.042347	0.072154	0.168038	0.569996
3.58333	0.012915	0.032838	0.042486	0.071965	0.168754	0.571043
3.58667	0.012371	0.032957	0.042561	0.072072	0.168824	0.571603
3.59	0.012603	0.033047	0.042379	0.072335	0.168913	0.571958
3.59333	0.012282	0.033876	0.042737	0.072207	0.169751	0.572603
3.59667	0.012334	0.033935	0.042795	0.072493	0.170419	0.573429
3.6	0.01193	0.033377	0.042487	0.0719	0.170073	0.57357
3.60333	0.01239	0.033842	0.043044	0.072414	0.170139	0.5745
3.60667	0.012177	0.033679	0.043394	0.072594	0.170207	0.575056
3.61	0.012478	0.033926	0.043684	0.072949	0.170491	0.57543
3.61333	0.012253	0.033391	0.043913	0.073047	0.169977	0.575012
3.61667	0.012901	0.033299	0.044333	0.073385	0.170323	0.575787
3.62	0.013073	0.032843	0.044288	0.073462	0.170126	0.575841
3.62333	0.013672	0.032772	0.044626	0.073568	0.169779	0.576439
3.62667	0.014224	0.033114	0.045014	0.073573	0.169762	0.577001
3.63	0.015336	0.033281	0.044503	0.073694	0.169305	0.577618
3.63333	0.015836	0.033791	0.04474	0.073958	0.170061	0.578938
3.63667	0.016544	0.0348	0.045542	0.073916	0.17098	0.58031
3.64	0.016236	0.034845	0.045436	0.073831	0.170833	0.581349
3.64333	0.016522	0.035057	0.045421	0.07363	0.171263	0.581877
3.64667	0.016161	0.034867	0.045297	0.073774	0.171435	0.58299
3.65	0.016318	0.035292	0.045621	0.074463	0.172067	0.584385
3.65333	0.016807	0.035435	0.045971	0.074966	0.172303	0.584856
3.65667	0.016896	0.035693	0.046064	0.074826	0.172432	0.585446
3.66	0.016892	0.036048	0.046342	0.075029	0.173396	0.586485
3.66333	0.016967	0.035626	0.046423	0.074819	0.173263	0.587345
3.66667	0.016629	0.035276	0.046111	0.074772	0.173258	0.587289
3.67	0.015976	0.035443	0.046278	0.074708	0.173649	0.587966
3.67333	0.015105	0.034692	0.045914	0.074387	0.173733	0.587878
3.67667	0.015271	0.034625	0.045948	0.074482	0.174355	0.5885
3.68	0.014122	0.033813	0.045116	0.074044	0.173746	0.58753
3.68333	0.014284	0.033848	0.045042	0.07406	0.17407	0.588124
3.68667	0.013696	0.033281	0.044361	0.073537	0.173593	0.587527
3.69	0.013732	0.033516	0.044439	0.073175	0.173087	0.58814
3.69333	0.01368	0.033525	0.043766	0.073037	0.172292	0.587967
3.69667	0.013893	0.033922	0.043232	0.07288	0.172261	0.588351
3.7	0.013727	0.034543	0.043503	0.073051	0.172767	0.588761
3.70333	0.013702	0.034516	0.043705	0.072872	0.172512	0.589164
3.70667	0.013451	0.034506	0.043436	0.072713	0.172495	0.589665
3.71	0.013914	0.034704	0.043844	0.073142	0.173177	0.589663
3.71333	0.013775	0.034981	0.044116	0.073788	0.173648	0.591002
3.71667	0.014304	0.035468	0.044297	0.074385	0.173983	0.591261
3.72	0.014119	0.035795	0.04439	0.074625	0.174311	0.59178
3.72333	0.013429	0.035879	0.043992	0.074135	0.174219	0.592438
3.72667	0.013668	0.035885	0.043932	0.074783	0.175273	0.593239
3.73	0.013531	0.035479	0.044276	0.07495	0.175883	0.594072
3.73333	0.01322	0.035358	0.044364	0.075376	0.176437	0.594696
3.73667	0.013577	0.035087	0.045066	0.075379	0.177206	0.595709
3.74	0.014005	0.034826	0.044935	0.075505	0.177476	0.596125
3.74333	0.014362	0.034924	0.045068	0.075735	0.177592	0.596823
3.74667	0.014152	0.034834	0.044804	0.075542	0.177177	0.596613
3.75	0.014307	0.034746	0.045164	0.07563	0.177091	0.59731
3.75333	0.014121	0.034455	0.045319	0.075786	0.177042	0.597273
3.75667	0.014399	0.033828	0.045454	0.075427	0.176493	0.598361
3.76	0.014406	0.033649	0.045305	0.07571	0.176294	0.598762
3.76333	0.014576	0.034049	0.045938	0.075842	0.176863	0.599598
3.76667	0.015229	0.034478	0.04669	0.076157	0.17732	0.600504
3.77	0.015169	0.034307	0.046444	0.075998	0.177379	0.600689
3.77333	0.015507	0.035298	0.046495	0.076171	0.178277	0.601678
3.77667	0.015876	0.035192	0.046814	0.076325	0.178757	0.601513
3.78	0.015497	0.035253	0.046168	0.07615	0.178716	0.602095
3.78333	0.015186	0.035384	0.045491	0.075942	0.178265	0.602205
3.78667	0.014115	0.035171	0.045084	0.075353	0.17795	0.603072
3.79	0.013435	0.034377	0.045	0.074837	0.177373	0.60331
3.79333	0.013438	0.034201	0.044643	0.074556	0.177378	0.603455
3.79667	0.012981	0.033475	0.044617	0.074278	0.176976	0.603883
3.8	0.013391	0.033527	0.044862	0.07443	0.176382	0.605105
3.80333	0.013635	0.033109	0.044665	0.074142	0.176059	0.605177
3.80667	0.013409	0.033434	0.044268	0.074235	0.175627	0.605346
3.81	0.012941	0.033173	0.044368	0.074306	0.175564	0.605516
3.81333	0.013285	0.033397	0.044485	0.074134	0.175543	0.605592
3.81667	0.013619	0.033851	0.044874	0.074789	0.176064	0.606609
3.82	0.014022	0.033653	0.045098	0.075172	0.176494	0.607339
3.82333	0.014286	0.033925	0.045011	0.075656	0.176879	0.608913
3.82667	0.01425	0.03466	0.045129	0.076096	0.177618	0.60968
3.83	0.014686	0.035203	0.045258	0.076058	0.178379	0.610333
3.83333	0.015153	0.035149	0.045399	0.075836	0.178822	0.610807
3.83667	0.014922	0.034795	0.044606	0.075729	0.179314	0.610915
3.84	0.015399	0.035429	0.045386	0.07626	0.18057	0.611917
3.84333	0.01545	0.035006	0.045447	0.07626	0.181119	0.611986
3.84667	0.015512	0.035601	0.04571	0.076938	0.181903	0.612714
3.85	0.015324	0.035672	0.045708	0.076674	0.181834	0.612661
3.85333	0.014917	0.035312	0.045762	0.076152	0.181822	0.612909
3.85667	0.015192	0.035445	0.046179	0.076223	0.182067	0.612908
3.86	0.015308	0.035802	0.045655	0.075934	0.182079	0.61312
3.86333	0.014971	0.034971	0.045464	0.075924	0.181149	0.613083
3.86667	0.015045	0.035146	0.045833	0.075864	0.18074	0.61419
3.87	0.014702	0.034845	0.045501	0.075714	0.1808	0.613764
3.87333	0.015027	0.035134	0.045818	0.076425	0.180898	0.614431
3.87667	0.014819	0.034908	0.045861	0.07602	0.180738	0.614454
3.88	0.01502	0.034884	0.045664	0.075319	0.180298	0.614562
3.88333	0.014897	0.035374	0.045662	0.076109	0.180671	0.615736
3.88667	0.014834	0.035492	0.045829	0.076202	0.180752	0.616651
3.89	0.014451	0.035493	0.045696	0.076004	0.180804	0.617518
3.89333	0.014104	0.035353	0.045529	0.075228	0.180845	0.618291
3.89667	0.014437	0.035194	0.045758	0.075457	0.181228	0.619337
3.9	0.014461	0.034617	0.046145	0.075679	0.181401	0.619469
3.90333	0.014006	0.034441	0.046134	0.076126	0.181875	0.619845
3.90667	0.014324	0.034807	0.046978	0.076971	0.182421	0.620904
3.91	0.01487	0.034482	0.046679	0.076839	0.182696	0.621079
3.91333	0.015316	0.034894	0.047148	0.077753	0.183391	0.621344
3.91667	0.015181	0.034632	0.046861	0.07767	0.183424	0.621214
3.92	0.015254	0.034646	0.047277	0.07817	0.183624	0.622334
3.92333	0.015827	0.035635	0.047823	0.078939	0.183856	0.623277
3.92667	0.015772	0.035512	0.047406	0.079184	0.183736	0.624048
3.93	0.015784	0.035155	0.047344	0.079416	0.183919	0.624417
3.93333	0.01589	0.035316	0.047861	0.079617	0.184237	0.62549
3.93667	0.016009	0.035299	0.047856	0.08005	0.184349	0.625674
3.94	0.016568	0.035485	0.048173	0.080395	0.184245	0.626458
3.94333	0.016169	0.035586	0.048091	0.079483	0.184166	0.62648
3.94667	0.016063	0.035823	0.047853	0.07929	0.183799	0.626673
3.95	0.015952	0.037013	0.048052	0.079632	0.184311	0.628155
3.95333	0.016066	0.037666	0.04853	0.079055	0.184466	0.628989
3.95667	0.015205	0.036845	0.048116	0.077893	0.184008	0.629003
3.96	0.015091	0.037193	0.047572	0.077627	0.183613	0.62958
3.96333	0.015418	0.037002	0.047966	0.078021	0.184198	0.630044
3.96667	0.015606	0.036885	0.048369	0.07771	0.184492	0.630086
3.97	0.015362	0.036405	0.04803	0.077253	0.18399	0.629821
3.97333	0.015768	0.036277	0.047607	0.076765	0.184058	0.630401
3.97667	0.015898	0.03571	0.047162	0.076516	0.183872	0.630026
3.98	0.015615	0.035602	0.04687	0.076797	0.183601	0.630107
3.98333	0.015477	0.035488	0.046932	0.077042	0.18332	0.630549
3.98667	0.015901	0.035721	0.047421	0.077847	0.183312	0.631585
3.99	0.01626	0.036	0.047338	0.078013	0.183746	0.631761
3.99333	0.016162	0.035517	0.046798	0.07796	0.184064	0.631878
3.99667	0.016559	0.035681	0.046681	0.078839	0.184929	0.632127
4	0.016325	0.034707	0.04644	0.078591	0.184445	0.632552
4.00333	0.016337	0.034454	0.046144	0.078426	0.184387	0.632872
4.00667	0.016686	0.034762	0.046297	0.078663	0.184635	0.63372
4.01	0.015905	0.034446	0.045821	0.078072	0.184479	0.633987
4.01333	0.015511	0.034529	0.045768	0.078259	0.184617	0.634473
4.01667	0.015135	0.034787	0.0461	0.077974	0.185324	0.635465
4.02	0.014605	0.034747	0.046496	0.077838	0.18534	0.635491
4.02333	0.013924	0.034284	0.046396	0.077339	0.185383	0.63605
4.02667	0.013488	0.034444	0.046171	0.077289	0.185163	0.6368
4.03	0.013439	0.034581	0.046658	0.077556	0.186216	0.63777
4.03333	0.013284	0.034581	0.046548	0.077138	0.186414	0.638143
4.03667	0.013346	0.03429	0.046088	0.077003	0.186131	0.638339
4.04	0.01337	0.034766	0.045891	0.077479	0.186674	0.639311
4.04333	0.013267	0.034479	0.045624	0.077852	0.186442	0.639092
4.04667	0.013229	0.034513	0.045261	0.078044	0.186191	0.639467
4.05	0.013357	0.034736	0.045618	0.078543	0.18628	0.639879
4.05333	0.013925	0.03485	0.045833	0.078642	0.186838	0.640167
4.05667	0.013986	0.035171	0.045771	0.078836	0.187491	0.640808
4.06	0.014144	0.03515	0.045805	0.079509	0.187795	0.64169
4.06333	0.014829	0.035469	0.04596	0.080367	0.188879	0.642506
4.06667	0.014644	0.034955	0.045889	0.079578	0.188582	0.642667
4.07	0.014941	0.035226	0.04618	0.07938	0.18894	0.64348
4.07333	0.015501	0.035552	0.04657	0.079833	0.189632	0.644646
4.07667	0.014683	0.034874	0.046173	0.079335	0.189749	0.644745
4.08	0.014293	0.035005	0.046246	0.079458	0.190099	0.645319
4.08333	0.013695	0.034908	0.046663	0.079152	0.190144	0.645682
4.08667	0.013733	0.035289	0.046969	0.07917	0.190095	0.646558
4.09	0.01372	0.035614	0.046836	0.078482	0.190347	0.647591
4.09333	0.013285	0.035426	0.046425	0.077982	0.189685	0.648152
4.09667	0.0134	0.035455	0.046239	0.078097	0.190075	0.649117
4.1	0.01439	0.035634	0.04652	0.078108	0.190583	0.650079
4.10333	0.015228	0.035198	0.046635	0.078449	0.19032	0.650755
4.10667	0.015018	0.034942	0.046284	0.078552	0.190205	0.650875
4.11	0.015044	0.034376	0.046371	0.078333	0.189806	0.650887
4.11333	0.015353	0.034307	0.046525	0.078549	0.189581	0.651712
4.11667	0.015223	0.03417	0.046872	0.079047	0.189633	0.651592
4.12	0.015407	0.034404	0.047005	0.079287	0.189734	0.652026
4.12333	0.015522	0.034889	0.046844	0.079936	0.18994	0.653091
4.12667	0.016108	0.035581	0.047482	0.080568	0.190367	0.653853
4.13	0.016509	0.036127	0.04779	0.080777	0.190527	0.65416
4.13333	0.016037	0.036105	0.047805	0.08047	0.19013	0.65439
4.13667	0.016122	0.036425	0.048001	0.080713	0.190671	0.655302
4.14	0.01651	0.036915	0.048248	0.08121	0.191137	0.655904
4.14333	0.015811	0.037121	0.048194	0.080766	0.191058	0.656091
4.14667	0.016537	0.037667	0.049043	0.081552	0.191477	0.656891
4.15	0.016637	0.037981	0.049507	0.081536	0.191773	0.657165
4.15333	0.017369	0.037938	0.049503	0.081643	0.192157	0.657732
4.15667	0.01722	0.038277	0.049219	0.081392	0.192272	0.657962
4.16	0.017077	0.037974	0.048914	0.08124	0.192285	0.657946
4.16333	0.017255	0.03773	0.049203	0.081251	0.192566	0.65842
4.16667	0.017164	0.037248	0.049365	0.080884	0.193076	0.658709
4.17	0.016181	0.035841	0.048977	0.080464	0.192376	0.658561
4.17333	0.015238	0.035489	0.04911	0.080367	0.192475	0.658718
4.17667	0.014777	0.035052	0.049187	0.080292	0.192829	0.658732
4.18	0.014491	0.03452	0.049	0.080096	0.192966	0.658844
4.18333	0.014041	0.034493	0.048807	0.080357	0.193483	0.658958
4.18667	0.014218	0.034811	0.04829	0.080184	0.19386	0.659941
4.19	0.014417	0.035342	0.048212	0.080606	0.194532	0.661305
4.19333	0.014717	0.035624	0.04855	0.080593	0.194675	0.66181
4.19667	0.014751	0.035292	0.048405	0.080747	0.194658	0.66234
4.2	0.01544	0.035801	0.048688	0.081203	0.195224	0.663585
4.20333	0.016128	0.036152	0.048676	0.081552	0.195386	0.664047
4.20667	0.01715	0.036748	0.049561	0.082087	0.196154	0.664949
4.21	0.017307	0.036817	0.049643	0.082008	0.195814	0.665577
4.21333	0.018023	0.037468	0.050231	0.083042	0.195934	0.666489
4.21667	0.018	0.037262	0.049792	0.083695	0.196105	0.667311
4.22	0.018217	0.036946	0.049697	0.084078	0.196102	0.667398
4.22333	0.017847	0.037233	0.048997	0.08386	0.195888	0.667415
4.22667	0.017639	0.036921	0.049147	0.084098	0.195803	0.667858
4.23	0.017134	0.036964	0.049181	0.083859	0.195333	0.668622
4.23333	0.016553	0.036512	0.049293	0.083812	0.195222	0.668948
4.23667	0.016213	0.036277	0.048988	0.083713	0.194723	0.669033
4.24	0.015631	0.036255	0.049158	0.083438	0.194571	0.668796
4.24333	0.015062	0.035945	0.048611	0.082891	0.194538	0.668322
4.24667	0.014525	0.035593	0.048021	0.082309	0.194274	0.668074
4.25	0.014256	0.035786	0.047971	0.082304	0.195224	0.66891
4.25333	0.01427	0.035924	0.048178	0.082016	0.195443	0.66913
4.25667	0.014634	0.036402	0.048366	0.082367	0.195983	0.669875
4.26	0.015112	0.036332	0.048404	0.081975	0.195684	0.669889
4.26333	0.015572	0.036608	0.04834	0.081833	0.19572	0.670478
4.26667	0.015989	0.036966	0.048547	0.081995	0.196441	0.671366
4.27	0.016267	0.036995	0.048585	0.081927	0.196831	0.671905
4.27333	0.016816	0.037445	0.048989	0.082054	0.197239	0.672807
4.27667	0.017027	0.037635	0.049444	0.082461	0.197372	0.673845
4.28	0.01719	0.038074	0.049548	0.083114	0.197762	0.674684
4.28333	0.017471	0.03774	0.049466	0.083668	0.198588	0.67538
4.28667	0.017673	0.037785	0.049486	0.083465	0.198833	0.675762
4.29	0.017472	0.037777	0.049144	0.083562	0.198852	0.67661
4.29333	0.017856	0.038363	0.049631	0.08441	0.199247	0.67783
4.29667	0.017835	0.038626	0.049414	0.084633	0.199268	0.678842
4.3	0.017379	0.037893	0.049535	0.08465	0.199319	0.678847
4.30333	0.01684	0.038039	0.048943	0.084304	0.198661	0.678513
4.30667	0.016196	0.037944	0.048472	0.083805	0.198043	0.678126
4.31	0.015568	0.037808	0.048453	0.08356	0.198053	0.678138
4.31333	0.014996	0.037502	0.048892	0.083312	0.197928	0.678282
4.31667	0.015141	0.037678	0.050158	0.083282	0.198695	0.678945
4.32	0.015306	0.038256	0.050641	0.083106	0.198758	0.679041
4.32333	0.015266	0.038041	0.050495	0.083025	0.198891	0.679243
4.32667	0.014857	0.037756	0.050554	0.082536	0.198578	0.679282
4.33	0.01474	0.0377	0.0504	0.08249	0.199055	0.679878
4.33333	0.014695	0.037381	0.050407	0.08236	0.199975	0.68064
4.33667	0.015159	0.037229	0.050667	0.08242	0.200134	0.680855
4.34	0.015135	0.037682	0.050784	0.082672	0.199972	0.680945
4.34333	0.015056	0.037471	0.050837	0.08275	0.200086	0.681476
4.34667	0.014774	0.037065	0.050349	0.082851	0.200553	0.682187
4.35	0.015168	0.036861	0.050519	0.082874	0.201282	0.682863
4.35333	0.015995	0.036882	0.050245	0.083544	0.201459	0.683828
4.35667	0.015885	0.036919	0.049923	0.084129	0.201614	0.684518
4.36	0.016037	0.036934	0.04979	0.084407	0.202141	0.685196
4.36333	0.015924	0.03648	0.049523	0.08454	0.2023	0.685798
4.36667	0.015712	0.036306	0.049261	0.084539	0.202284	0.685916
4.37	0.01577	0.037124	0.048975	0.084505	0.2018	0.686185
4.37333	0.015754	0.037032	0.048751	0.084919	0.201764	0.686903
4.37667	0.015963	0.037259	0.049734	0.085039	0.202002	0.687622
4.38	0.016172	0.037558	0.050173	0.085501	0.202318	0.688108
4.38333	0.01651	0.038081	0.050682	0.085537	0.202683	0.689015
4.38667	0.016207	0.038288	0.050621	0.08553	0.202708	0.689418
4.39	0.016235	0.037951	0.050995	0.085485	0.202481	0.68968
4.39333	0.016518	0.038508	0.051173	0.08549	0.20264	0.690435
4.39667	0.01676	0.038836	0.051029	0.085155	0.202499	0.69132
4.4	0.016663	0.038935	0.051056	0.084841	0.202575	0.691637
4.40333	0.016988	0.039216	0.051073	0.08529	0.202235	0.692295
4.40667	0.016331	0.039106	0.050385	0.084881	0.201125	0.692725
4.41	0.015808	0.038575	0.050045	0.08402	0.200699	0.693055
4.41333	0.015561	0.038331	0.049919	0.083828	0.201149	0.693128
4.41667	0.01601	0.038035	0.049759	0.08395	0.201176	0.693146
4.42	0.016018	0.038236	0.049507	0.084462	0.201495	0.693618
4.42333	0.015235	0.037844	0.049186	0.083952	0.201654	0.693519
4.42667	0.015219	0.037397	0.049101	0.083992	0.202153	0.693741
4.43	0.015324	0.037372	0.049101	0.08415	0.202521	0.694077
4.43333	0.015008	0.037418	0.0496	0.084204	0.202571	0.694455
4.43667	0.015191	0.037515	0.049698	0.084228	0.202566	0.694995
4.44	0.015159	0.037337	0.050035	0.08457	0.20263	0.695187
4.44333	0.015262	0.03782	0.050525	0.084333	0.203153	0.695605
4.44667	0.015414	0.037667	0.050979	0.084612	0.203573	0.69595
4.45	0.015429	0.037615	0.051353	0.084536	0.203564	0.696752
4.45333	0.015572	0.038144	0.05208	0.084777	0.203842	0.696999
4.45667	0.016552	0.038569	0.052898	0.084791	0.20425	0.697561
4.46	0.017125	0.039241	0.053284	0.084737	0.204383	0.69863
4.46333	0.017515	0.039035	0.053018	0.08488	0.204241	0.699546
4.46667	0.017436	0.038923	0.052617	0.085029	0.204364	0.699739
4.47	0.01743	0.038379	0.051787	0.084872	0.203635	0.700051
4.47333	0.01685	0.037719	0.051074	0.083888	0.202686	0.699741
4.47667	0.017308	0.038197	0.051032	0.083729	0.202936	0.700066
4.48	0.017308	0.037585	0.05017	0.083763	0.203152	0.700263
4.48333	0.017356	0.037204	0.049825	0.084259	0.203451	0.700829
4.48667	0.017032	0.037382	0.04976	0.084188	0.203733	0.701483
4.49	0.017223	0.0375	0.050056	0.084335	0.204146	0.702103
4.49333	0.017241	0.036901	0.049781	0.084643	0.204183	0.702874
4.49667	0.017194	0.037115	0.050061	0.084927	0.204432	0.703797
4.5	0.016812	0.037195	0.050203	0.084889	0.204909	0.704384
4.50333	0.016687	0.037489	0.04984	0.08524	0.204917	0.705229
4.50667	0.015828	0.037043	0.049546	0.085126	0.204876	0.704926
4.51	0.015492	0.037315	0.049874	0.085298	0.205231	0.705795
4.51333	0.0159	0.037678	0.050452	0.085886	0.205458	0.706267
4.51667	0.015525	0.03788	0.050394	0.085996	0.205504	0.706964
4.52	0.015564	0.038712	0.050892	0.086324	0.206083	0.707556
4.52333	0.015838	0.038755	0.051112	0.086275	0.206476	0.708207
4.52667	0.01623	0.03907	0.051047	0.086442	0.206469	0.708942
4.53	0.016339	0.038907	0.050549	0.086745	0.207143	0.709212
4.53333	0.016257	0.039101	0.050499	0.086597	0.207442	0.709327
4.53667	0.016104	0.03889	0.050565	0.08635	0.207373	0.7094
4.54	0.016067	0.038487	0.050398	0.085699	0.207054	0.709258
4.54333	0.01579	0.038795	0.050461	0.085592	0.207391	0.709711
4.54667	0.014888	0.037933	0.050543	0.085344	0.207542	0.70971
4.55	0.014867	0.038379	0.051279	0.085605	0.207931	0.710299
4.55333	0.015194	0.038748	0.05206	0.085978	0.208236	0.711021
4.55667	0.015706	0.039179	0.05246	0.086206	0.20883	0.711555
4.56	0.015233	0.038374	0.052265	0.086288	0.208526	0.712
4.56333	0.015229	0.038593	0.052454	0.086464	0.208712	0.712281
4.56667	0.015443	0.038555	0.05239	0.086703	0.208798	0.712737
4.57	0.015591	0.03854	0.052367	0.087113	0.208334	0.713189
4.57333	0.014819	0.037505	0.05178	0.086721	0.20783	0.712714
4.57667	0.015522	0.038517	0.052232	0.087224	0.208138	0.713899
4.58	0.015948	0.038667	0.051682	0.087474	0.20844	0.714157
4.58333	0.015865	0.038148	0.051096	0.087637	0.208823	0.714637
4.58667	0.016415	0.038094	0.050585	0.08782	0.208967	0.715129
4.59	0.01689	0.038375	0.050706	0.088211	0.209579	0.716238
4.59333	0.017017	0.038443	0.050601	0.088412	0.209582	0.716876
4.59667	0.016874	0.038586	0.050491	0.088699	0.209946	0.7172
4.6	0.016996	0.038527	0.05084	0.089	0.210174	0.717801
4.60333	0.01632	0.038069	0.050879	0.08833	0.210199	0.717586
4.60667	0.015819	0.038067	0.050579	0.087629	0.21016	0.718067
4.61	0.015133	0.038229	0.050979	0.087205	0.21039	0.71853
4.61333	0.015147	0.037822	0.051573	0.086951	0.210539	0.71872
4.61667	0.015387	0.038218	0.052016	0.08681	0.210742	0.719397
4.62	0.015442	0.038111	0.052358	0.086706	0.211282	0.719674
4.62333	0.015522	0.038093	0.052333	0.086194	0.21091	0.720039
4.62667	0.014735	0.037342	0.052251	0.085765	0.21027	0.720057
4.63	0.0151	0.037513	0.052331	0.085687	0.210028	0.720201
4.63333	0.015296	0.037608	0.052266	0.085845	0.210099	0.720986
4.63667	0.015392	0.037947	0.052746	0.085767	0.210152	0.721412
4.64	0.015046	0.037899	0.052965	0.085346	0.210274	0.721841
4.64333	0.015857	0.038769	0.052998	0.086213	0.21125	0.723409
4.64667	0.016022	0.038518	0.052595	0.086704	0.211796	0.724067
4.65	0.016365	0.038302	0.052479	0.087342	0.212302	0.724977
4.65333	0.01678	0.038287	0.052382	0.087534	0.21245	0.72557
4.65667	0.017038	0.038507	0.052878	0.08791	0.212889	0.726411
4.66	0.01745	0.038607	0.053175	0.088632	0.212999	0.726663
4.66333	0.018349	0.038632	0.05352	0.089126	0.21378	0.726964
4.66667	0.018345	0.038605	0.053853	0.0892	0.214339	0.727627
4.67	0.017978	0.038137	0.053609	0.088764	0.214463	0.727372
4.67333	0.017983	0.038758	0.053873	0.089028	0.214983	0.728112
4.67667	0.018278	0.038745	0.054558	0.088547	0.215351	0.728212
4.68	0.018357	0.038681	0.054486	0.088347	0.21598	0.728687
4.68333	0.018139	0.0391	0.054366	0.088318	0.216224	0.729136
4.68667	0.018309	0.039156	0.05421	0.088163	0.216682	0.72934
4.69	0.018818	0.039324	0.05404	0.087936	0.216525	0.730044
4.69333	0.018521	0.039815	0.054429	0.088243	0.216966	0.730696
4.69667	0.018716	0.04042	0.054618	0.088233	0.217103	0.731641
4.7	0.018435	0.040367	0.054296	0.087916	0.21738	0.73252
4.70333	0.018448	0.040661	0.05445	0.087787	0.217285	0.733147
4.70667	0.017896	0.040472	0.054092	0.087403	0.217016	0.734009
4.71	0.017991	0.040411	0.053239	0.08773	0.217058	0.734873
4.71333	0.017959	0.040293	0.053021	0.087778	0.216713	0.735237
4.71667	0.017519	0.039732	0.052555	0.087696	0.216535	0.735436
4.72	0.016919	0.03909	0.052264	0.087446	0.215707	0.735143
4.72333	0.016774	0.038653	0.051959	0.087819	0.214748	0.735144
4.72667	0.016261	0.038332	0.051807	0.0882	0.214347	0.735197
4.73	0.015479	0.037728	0.05132	0.087776	0.213618	0.734988
4.73333	0.015065	0.037904	0.051431	0.088392	0.213604	0.735653
4.73667	0.014574	0.037398	0.05153	0.088759	0.213568	0.735594
4.74	0.014301	0.037604	0.051929	0.088642	0.213926	0.736
4.74333	0.014722	0.038009	0.052737	0.088569	0.213963	0.736484
4.74667	0.014346	0.037923	0.052318	0.088423	0.213993	0.736911
4.75	0.014694	0.038368	0.053107	0.088633	0.214177	0.737308
4.75333	0.015697	0.039016	0.054091	0.089347	0.215405	0.738048
4.75667	0.016302	0.039661	0.054841	0.089887	0.216337	0.739017
4.76	0.016857	0.040676	0.055612	0.090665	0.217115	0.739911
4.76333	0.016955	0.040622	0.055239	0.09024	0.217401	0.739866
4.76667	0.017413	0.04035	0.054715	0.090323	0.218068	0.740457
4.77	0.017734	0.040871	0.05463	0.0909	0.218649	0.740694
4.77333	0.018491	0.041212	0.054932	0.091171	0.219223	0.741366
4.77667	0.018953	0.041356	0.054451	0.091005	0.219446	0.74163
4.78	0.018802	0.041109	0.053828	0.090962	0.219385	0.741796
4.78333	0.018544	0.040627	0.053323	0.090782	0.219142	0.742145
4.78667	0.018519	0.040564	0.053157	0.090294	0.219057	0.742585
4.79	0.018277	0.040279	0.052786	0.090051	0.21904	0.742953
4.79333	0.018283	0.039762	0.052793	0.089718	0.219395	0.743586
4.79667	0.018521	0.039825	0.052576	0.089815	0.219631	0.744102
4.8	0.018291	0.03935	0.052599	0.089605	0.21961	0.744507
4.80333	0.01734	0.038708	0.05241	0.088948	0.219596	0.744453
4.80667	0.017025	0.038105	0.052282	0.088258	0.218952	0.744195
4.81	0.017037	0.038556	0.052553	0.088211	0.218773	0.74471
4.81333	0.016363	0.037891	0.052047	0.08748	0.218529	0.744993
4.81667	0.016926	0.038635	0.05295	0.087959	0.21938	0.745839
4.82	0.01691	0.038603	0.052898	0.088376	0.219694	0.746553
4.82333	0.017399	0.038872	0.053084	0.088864	0.219667	0.746812
4.82667	0.01768	0.038998	0.053226	0.088986	0.219742	0.747433
4.83	0.017417	0.038784	0.053338	0.088912	0.21966	0.74741
4.83333	0.017612	0.038799	0.053186	0.089489	0.219755	0.747884
4.83667	0.017617	0.039495	0.053745	0.08998	0.219881	0.748242
4.84	0.018177	0.039521	0.053764	0.090042	0.219732	0.748677
4.84333	0.017952	0.039831	0.053599	0.089663	0.219241	0.74903
4.84667	0.018043	0.039765	0.053936	0.090159	0.219541	0.750206
4.85	0.018307	0.039985	0.054443	0.090528	0.219727	0.751369
4.85333	0.018403	0.040151	0.054761	0.090885	0.220414	0.752479
4.85667	0.017894	0.040188	0.055133	0.09144	0.220927	0.752936
4.86	0.018017	0.040354	0.055046	0.091874	0.221424	0.753847
4.86333	0.017651	0.040212	0.054762	0.091889	0.221313	0.754133
4.86667	0.017288	0.039991	0.054533	0.091887	0.221634	0.75493
4.87	0.017339	0.040242	0.054806	0.092114	0.222585	0.755576
4.87333	0.017257	0.039729	0.054572	0.092094	0.222072	0.755868
4.87667	0.017205	0.039826	0.054105	0.09205	0.222867	0.756283
4.88	0.017043	0.039726	0.053887	0.091929	0.223268	0.756934
4.88333	0.017317	0.039968	0.054193	0.092208	0.223977	0.757439
4.88667	0.017664	0.039359	0.053882	0.0922	0.223817	0.757714
4.89	0.018194	0.039765	0.054199	0.092504	0.223667	0.757293
4.89333	0.017701	0.03951	0.053907	0.091972	0.223735	0.757167
4.89667	0.017204	0.039511	0.053948	0.091783	0.223461	0.756696
4.9	0.017502	0.039287	0.053591	0.091882	0.223233	0.756537
4.90333	0.017904	0.040118	0.054224	0.092004	0.22377	0.757218
4.90667	0.018118	0.039748	0.053639	0.091911	0.223594	0.757273
4.91	0.017857	0.040042	0.053696	0.091574	0.223571	0.757811
4.91333	0.017671	0.039925	0.053786	0.091757	0.2236	0.758257
4.91667	0.017319	0.04015	0.053452	0.092256	0.223609	0.758377
4.92	0.016594	0.040051	0.053548	0.092041	0.223796	0.758749
4.92333	0.016011	0.039982	0.053619	0.091776	0.22393	0.758985
4.92667	0.01583	0.039884	0.052838	0.091183	0.223824	0.759448
4.93	0.015861	0.039372	0.052715	0.090855	0.223615	0.760038
4.93333	0.01606	0.039832	0.052762	0.090671	0.223523	0.760734
4.93667	0.015663	0.039927	0.052837	0.089922	0.223216	0.76067
4.94	0.015174	0.039724	0.052602	0.089611	0.222558	0.761054
4.94333	0.01519	0.039785	0.052758	0.08964	0.222844	0.761269
4.94667	0.015173	0.039823	0.053223	0.089747	0.223146	0.761896
4.95	0.015562	0.039684	0.053379	0.090052	0.223542	0.762645
4.95333	0.016242	0.040484	0.053926	0.090909	0.224449	0.763832
4.95667	0.015766	0.040674	0.054387	0.091003	0.224382	0.764015
4.96	0.015504	0.040732	0.054307	0.091137	0.224932	0.7643
4.96333	0.015758	0.040722	0.054683	0.091701	0.225107	0.764688
4.96667	0.017144	0.041046	0.055045	0.092097	0.225741	0.765799
4.97	0.017351	0.041795	0.055172	0.092068	0.226439	0.766808
4.97333	0.017354	0.041149	0.054683	0.091982	0.226184	0.767415
4.97667	0.017242	0.041306	0.05485	0.092116	0.226602	0.768178
4.98	0.017488	0.041372	0.054496	0.092081	0.226321	0.768286
4.98333	0.017412	0.040816	0.054139	0.092301	0.226317	0.76858
4.98667	0.017637	0.040234	0.053938	0.091625	0.225666	0.768473
4.99	0.017547	0.039834	0.053265	0.091203	0.225234	0.767813
4.99333	0.017675	0.040233	0.053501	0.091086	0.225454	0.768088
4.99667	0.017401	0.039953	0.053649	0.090996	0.224703	0.768592
5	0.017211	0.040271	0.053379	0.090563	0.22408	0.768016
5.00333	0.017072	0.040363	0.053179	0.090137	0.22424	0.767637
5.00667	0.017344	0.04053	0.053428	0.09051	0.224231	0.767842
5.01	0.017271	0.040334	0.054001	0.090664	0.224252	0.767846
5.01333	0.017069	0.040109	0.054328	0.090597	0.224581	0.767642
5.01667	0.017004	0.040294	0.054824	0.090913	0.22528	0.768255
5.02	0.016869	0.040729	0.055518	0.090983	0.226004	0.76898
5.02333	0.016317	0.040425	0.055571	0.090443	0.226139	0.768833
5.02667	0.016295	0.041158	0.055726	0.090775	0.226618	0.768912
5.03	0.016622	0.041397	0.056036	0.09131	0.227165	0.769716
5.03333	0.01683	0.041694	0.055792	0.090931	0.227598	0.77042
5.03667	0.016739	0.042234	0.056116	0.091491	0.227983	0.771834
5.04	0.016611	0.041632	0.056026	0.091686	0.22819	0.772883
5.04333	0.01661	0.041306	0.055812	0.092083	0.228669	0.773714
5.04667	0.016573	0.041235	0.055424	0.092268	0.228725	0.774826
5.05	0.016776	0.041093	0.055602	0.09289	0.229023	0.77562
5.05333	0.017281	0.041092	0.055687	0.093229	0.229201	0.776314
5.05667	0.016972	0.041354	0.055422	0.093477	0.229729	0.776863
5.06	0.017365	0.041701	0.055905	0.094209	0.230471	0.778599
5.06333	0.017319	0.041303	0.055536	0.094161	0.2304	0.779467
5.06667	0.017558	0.042114	0.055333	0.094339	0.230658	0.779796
5.07	0.01817	0.042698	0.055816	0.094503	0.230681	0.780451
5.07333	0.018124	0.042488	0.055875	0.094883	0.230542	0.780959
5.07667	0.01781	0.04231	0.056103	0.094809	0.230397	0.781122
5.08	0.018053	0.0423	0.05603	0.094623	0.230241	0.781004
5.08333	0.018021	0.042802	0.056116	0.094827	0.230555	0.781872
5.08667	0.017585	0.043154	0.056006	0.09447	0.230394	0.782122
5.09	0.01741	0.043586	0.056325	0.094264	0.230304	0.782053
5.09333	0.017312	0.044275	0.05652	0.094536	0.230399	0.781858
5.09667	0.017273	0.044276	0.056416	0.094699	0.230818	0.782142
5.1	0.016822	0.044095	0.056044	0.094397	0.230692	0.781871
5.10333	0.017086	0.043829	0.056098	0.094243	0.230826	0.782305
5.10667	0.01678	0.043177	0.055407	0.093608	0.231119	0.782143
5.11	0.016499	0.04296	0.055017	0.093408	0.231223	0.782229
5.11333	0.01618	0.042331	0.054671	0.093382	0.231088	0.782349
5.11667	0.016785	0.042337	0.05501	0.093712	0.231392	0.782517
5.12	0.017243	0.042105	0.054948	0.093683	0.231542	0.782774
5.12333	0.017011	0.04192	0.054692	0.093095	0.232119	0.783056
5.12667	0.01712	0.041617	0.05496	0.093011	0.232934	0.784041
5.13	0.017294	0.041509	0.055142	0.092654	0.23331	0.784865
5.13333	0.016947	0.041442	0.054497	0.092314	0.232767	0.784857
5.13667	0.017354	0.041422	0.055063	0.092833	0.23297	0.7853
5.14	0.017686	0.041413	0.055145	0.093373	0.233671	0.786135
5.14333	0.01789	0.041936	0.055668	0.093999	0.233746	0.787263
5.14667	0.018039	0.041661	0.055908	0.094066	0.233696	0.78787
5.15	0.018014	0.041458	0.055795	0.094262	0.233472	0.788393
5.15333	0.018004	0.041599	0.056289	0.094654	0.233305	0.788798
5.15667	0.018307	0.041775	0.056538	0.094502	0.233354	0.788988
5.16	0.017756	0.041422	0.056491	0.094565	0.233597	0.788688
5.16333	0.017745	0.040869	0.056144	0.094639	0.233413	0.789421
5.16667	0.017553	0.040127	0.055541	0.094259	0.232647	0.789106
5.17	0.017911	0.039621	0.055707	0.093958	0.232453	0.789326
5.17333	0.017992	0.039654	0.055689	0.094035	0.232515	0.789603
5.17667	0.018311	0.039843	0.056386	0.094421	0.232755	0.790453
5.18	0.018656	0.039392	0.056821	0.094668	0.232891	0.790875
5.18333	0.018614	0.039536	0.056657	0.094183	0.233122	0.791489
5.18667	0.01855	0.039492	0.056482	0.093715	0.23312	0.791903
5.19	0.017366	0.038717	0.05613	0.093011	0.233056	0.791969
5.19333	0.016904	0.038809	0.055769	0.092585	0.232841	0.792649
5.19667	0.016515	0.03853	0.055389	0.092052	0.232602	0.79265
5.2	0.015983	0.038457	0.05502	0.091878	0.232185	0.792767
5.20333	0.016266	0.039194	0.05545	0.092415	0.232943	0.793645
5.20667	0.016109	0.039584	0.055006	0.092426	0.233243	0.794431
5.21	0.015827	0.039687	0.055334	0.092842	0.233188	0.795076
5.21333	0.016071	0.039933	0.055182	0.092786	0.23351	0.795266
5.21667	0.016235	0.040482	0.055043	0.09329	0.233601	0.795453
5.22	0.015835	0.041277	0.055604	0.093974	0.233853	0.796344
5.22333	0.015666	0.041241	0.055306	0.093749	0.23373	0.796317
5.22667	0.015722	0.041234	0.055623	0.094066	0.233956	0.796797
5.23	0.016072	0.041573	0.055799	0.09454	0.233982	0.797743
5.23333	0.016256	0.041672	0.056212	0.094427	0.234202	0.797608
5.23667	0.0172	0.042284	0.057302	0.094816	0.234691	0.79857
5.24	0.017581	0.042744	0.057195	0.095195	0.235184	0.79925
5.24333	0.017662	0.042709	0.057478	0.095304	0.235606	0.800139
5.24667	0.017445	0.042059	0.056932	0.094744	0.235218	0.799892
5.25	0.017004	0.042019	0.056299	0.09444	0.235184	0.800117
5.25333	0.017135	0.042196	0.056548	0.094547	0.234806	0.800343
5.25667	0.017081	0.042134	0.056144	0.094605	0.234257	0.800599
5.26	0.016931	0.042215	0.055718	0.093895	0.234122	0.801404
5.26333	0.017226	0.042067	0.055881	0.093987	0.234725	0.801536
5.26667	0.017463	0.041926	0.056003	0.093757	0.234856	0.801833
5.27	0.017406	0.041648	0.05575	0.093635	0.235107	0.802002
5.27333	0.017705	0.041812	0.055725	0.094279	0.235917	0.802838
5.27667	0.018406	0.042	0.056476	0.094777	0.23638	0.803002
5.28	0.018772	0.04195	0.056575	0.095254	0.236801	0.803244
5.28333	0.019309	0.042036	0.057192	0.095807	0.237242	0.804362
5.28667	0.019183	0.041413	0.057101	0.095755	0.237112	0.805104
5.29	0.019746	0.041189	0.057498	0.095661	0.237279	0.805166
5.29333	0.019943	0.041037	0.058346	0.095929	0.237827	0.80594
5.29667	0.019897	0.04108	0.058711	0.096132	0.237874	0.806781
5.3	0.020117	0.040817	0.058705	0.096052	0.237863	0.806845
5.30333	0.020105	0.040679	0.058949	0.096344	0.237651	0.807789
5.30667	0.019757	0.040464	0.058488	0.096445	0.238087	0.808299
5.31	0.019491	0.040258	0.058378	0.096092	0.238015	0.80882
5.31333	0.019062	0.040409	0.057841	0.095871	0.237402	0.808956
5.31667	0.01946	0.041179	0.057806	0.095803	0.237459	0.809589
5.32	0.019537	0.04174	0.057593	0.09576	0.237358	0.810284
5.32333	0.019075	0.041962	0.05699	0.095538	0.237553	0.811149
5.32667	0.018507	0.042395	0.056785	0.095111	0.238046	0.811429
5.33	0.018976	0.042643	0.056966	0.095308	0.238704	0.81139
5.33333	0.018867	0.04282	0.057106	0.095378	0.23905	0.811467
5.33667	0.018895	0.043232	0.057053	0.095629	0.239559	0.812023
5.34	0.019192	0.043845	0.057186	0.09616	0.240369	0.812402
5.34333	0.018845	0.043244	0.057243	0.095509	0.240077	0.811949
5.34667	0.017944	0.042284	0.056824	0.095115	0.239822	0.812056
5.35	0.018024	0.042193	0.056975	0.094945	0.23997	0.812398
5.35333	0.017408	0.041428	0.056734	0.094679	0.239773	0.81229
5.35667	0.017521	0.041641	0.05757	0.095299	0.240426	0.812943
5.36	0.017194	0.041416	0.057862	0.09632	0.240938	0.813423
5.36333	0.017137	0.041527	0.057928	0.096637	0.241092	0.813839
5.36667	0.017031	0.041805	0.058135	0.097061	0.241381	0.814407
5.37	0.017194	0.041724	0.058331	0.097437	0.241601	0.815431
5.37333	0.017022	0.041733	0.058453	0.097533	0.241637	0.815601
5.37667	0.017018	0.041581	0.05799	0.097512	0.240992	0.816083
5.38	0.01704	0.041623	0.058194	0.097725	0.241117	0.816769
5.38333	0.017357	0.042025	0.058637	0.097214	0.24155	0.816956
5.38667	0.017103	0.042265	0.058559	0.097427	0.242164	0.817363
5.39	0.016719	0.042282	0.058625	0.096996	0.242365	0.817762
5.39333	0.016849	0.042836	0.058754	0.097112	0.242431	0.817444
5.39667	0.017093	0.043023	0.059084	0.097241	0.242533	0.818059
5.4	0.017405	0.043701	0.059483	0.097215	0.242546	0.817966
5.40333	0.017697	0.044204	0.05977	0.097431	0.242698	0.818944
5.40667	0.017134	0.043905	0.059603	0.097181	0.242368	0.819121
5.41	0.016482	0.043012	0.059003	0.096743	0.241641	0.819065
5.41333	0.01643	0.042684	0.058405	0.096968	0.241475	0.819395
5.41667	0.017532	0.043124	0.058512	0.097707	0.242042	0.820123
5.42	0.017556	0.043028	0.058319	0.098408	0.242419	0.820799
5.42333	0.018068	0.043315	0.058537	0.099142	0.242916	0.821487
5.42667	0.018694	0.042968	0.057754	0.099325	0.242904	0.82172
5.43	0.019272	0.04352	0.057619	0.099962	0.242975	0.822268
5.43333	0.019693	0.043709	0.057302	0.099999	0.243172	0.823
5.43667	0.019608	0.043177	0.056923	0.099736	0.243138	0.823051
5.44	0.019776	0.043219	0.056786	0.099204	0.242711	0.823493
5.44333	0.020348	0.042805	0.056447	0.098824	0.242887	0.82414
5.44667	0.020289	0.042502	0.056748	0.098068	0.243052	0.824586
5.45	0.020276	0.042756	0.056669	0.096887	0.243231	0.824492
5.45333	0.019871	0.042538	0.056547	0.096856	0.243461	0.824603
5.45667	0.019601	0.04253	0.056561	0.09617	0.243488	0.824488
5.46	0.019324	0.042702	0.05722	0.096497	0.2438	0.824556
5.46333	0.019009	0.042565	0.057181	0.095898	0.243855	0.824373
5.46667	0.018891	0.042513	0.057428	0.095569	0.24406	0.824326
5.47	0.01855	0.043032	0.058297	0.096155	0.244692	0.825341
5.47333	0.017573	0.042673	0.05837	0.096074	0.244731	0.825129
5.47667	0.017399	0.042677	0.058473	0.09663	0.24524	0.825548
5.48	0.017326	0.04307	0.058669	0.097199	0.24564	0.826177
5.48333	0.017783	0.043514	0.058446	0.097356	0.245683	0.826706
5.48667	0.017333	0.043224	0.058771	0.097788	0.245681	0.826703
5.49	0.017389	0.043465	0.058889	0.097942	0.245837	0.827368
5.49333	0.017619	0.043377	0.058542	0.098405	0.246015	0.828065
5.49667	0.017706	0.043752	0.058683	0.099002	0.246587	0.828778
5.5	0.01748	0.043584	0.058528	0.098621	0.246928	0.829475
5.50333	0.017391	0.043453	0.058735	0.098693	0.247013	0.830004
5.50667	0.01814	0.043188	0.058782	0.098494	0.246452	0.831098
5.51	0.018629	0.042809	0.05926	0.099118	0.246532	0.831911
5.51333	0.018815	0.043156	0.059173	0.09949	0.246694	0.832596
5.51667	0.019232	0.043026	0.058936	0.099638	0.2466	0.832751
5.52	0.018792	0.042477	0.058494	0.099772	0.24662	0.832753
5.52333	0.018937	0.042386	0.058491	0.099777	0.24687	0.832808
5.52667	0.018545	0.041526	0.058825	0.099729	0.247012	0.833136
5.53	0.018691	0.041465	0.058314	0.09886	0.247286	0.83282
5.53333	0.018943	0.041314	0.058819	0.099088	0.247686	0.833504
5.53667	0.018743	0.041843	0.058998	0.099205	0.248046	0.833915
5.54	0.018642	0.041698	0.058314	0.098601	0.248305	0.834344
5.54333	0.018755	0.042212	0.058286	0.098601	0.248424	0.835164
5.54667	0.018925	0.042482	0.058178	0.098365	0.247785	0.835443
5.55	0.018915	0.042594	0.057527	0.097741	0.248106	0.83596
5.55333	0.018584	0.042583	0.057879	0.097558	0.248524	0.836193
5.55667	0.018205	0.042876	0.057778	0.097357	0.248915	0.836648
5.56	0.018215	0.043062	0.058225	0.097386	0.249264	0.837177
5.56333	0.018298	0.043292	0.058408	0.097441	0.249668	0.837588
5.56667	0.01744	0.043513	0.058742	0.09756	0.249421	0.837903
5.57	0.017555	0.043417	0.058792	0.0978	0.249209	0.838244
5.57333	0.017424	0.043354	0.058993	0.097852	0.248225	0.838954
5.57667	0.017395	0.043299	0.059209	0.09817	0.248192	0.83933
5.58	0.017816	0.043764	0.059167	0.098674	0.248084	0.839623
5.58333	0.017718	0.043743	0.058866	0.098406	0.247425	0.83969
5.58667	0.017127	0.044025	0.058475	0.098655	0.247754	0.840151
5.59	0.017896	0.044691	0.059512	0.099545	0.248554	0.841008
5.59333	0.018441	0.044746	0.06008	0.099822	0.248881	0.841838
5.59667	0.018616	0.044805	0.059996	0.099831	0.249327	0.841943
5.6	0.018275	0.044866	0.059854	0.100162	0.249498	0.84237
5.60333	0.018149	0.044998	0.059567	0.09999	0.249691	0.842719
5.60667	0.018436	0.044798	0.059702	0.099424	0.249689	0.842995
5.61	0.018368	0.045268	0.060155	0.099398	0.24986	0.843393
5.61333	0.018458	0.045136	0.060306	0.099172	0.249929	0.843459
5.61667	0.018302	0.045452	0.060212	0.098909	0.250445	0.843791
5.62	0.018165	0.045561	0.060548	0.098886	0.250658	0.843621
5.62333	0.018153	0.045469	0.060643	0.099104	0.251078	0.844081
5.62667	0.017765	0.044715	0.060479	0.098812	0.250912	0.844238
5.63	0.017595	0.044564	0.059714	0.098792	0.250728	0.844622
5.63333	0.01694	0.043931	0.059291	0.098619	0.250394	0.84519
5.63667	0.017121	0.043402	0.058571	0.098643	0.25004	0.845073
5.64	0.01694	0.043093	0.058252	0.098534	0.248896	0.84565
5.64333	0.016835	0.04265	0.057555	0.098699	0.248671	0.845909
5.64667	0.017121	0.042682	0.057287	0.098783	0.248124	0.846093
5.65	0.01715	0.043022	0.057112	0.098731	0.248041	0.846444
5.65333	0.017489	0.043475	0.057255	0.09928	0.248487	0.847409
5.65667	0.01827	0.043888	0.057856	0.099674	0.248802	0.848083
5.66	0.017884	0.043438	0.05755	0.099756	0.248314	0.848068
5.66333	0.017615	0.043621	0.057692	0.100529	0.248803	0.848208
5.66667	0.01787	0.04393	0.058042	0.100604	0.249373	0.848171
5.67	0.018522	0.043781	0.058484	0.100075	0.24953	0.84897
5.67333	0.018827	0.044443	0.059063	0.100009	0.250189	0.849569
5.67667	0.018877	0.044777	0.059066	0.099914	0.250813	0.850013
5.68	0.018827	0.044445	0.05929	0.100229	0.251116	0.850112
5.68333	0.018935	0.044451	0.059075	0.100185	0.251752	0.850228
5.68667	0.019301	0.044856	0.059341	0.100699	0.25281	0.850889
5.69	0.019786	0.044971	0.059761	0.10118	0.253445	0.85183
5.69333	0.019283	0.044335	0.059553	0.100987	0.253489	0.851705
5.69667	0.01954	0.04447	0.059958	0.101142	0.254007	0.852544
5.7	0.019674	0.044308	0.060401	0.101509	0.254156	0.852977
5.70333	0.019722	0.04418	0.060077	0.101467	0.254019	0.85261
5.70667	0.019349	0.044581	0.060632	0.101773	0.253906	0.853383
5.71	0.018419	0.044184	0.060586	0.101355	0.253898	0.853321
5.71333	0.018445	0.044173	0.061259	0.101493	0.253991	0.85348
5.71667	0.018197	0.044362	0.061565	0.101874	0.254129	0.85366
5.72	0.01774	0.044373	0.061164	0.101449	0.253808	0.853875
5.72333	0.017619	0.044403	0.061352	0.102045	0.253641	0.853937
5.72667	0.017174	0.044199	0.061568	0.10214	0.253448	0.854145
5.73	0.017522	0.044429	0.061971	0.102427	0.253985	0.855066
5.73333	0.017641	0.043619	0.061341	0.101682	0.25398	0.85561
5.73667	0.017518	0.043326	0.060879	0.101253	0.253699	0.856772
5.74	0.017139	0.042883	0.060348	0.101377	0.253928	0.856755
5.74333	0.01699	0.042694	0.059748	0.101204	0.253758	0.857281
5.74667	0.01716	0.042816	0.059707	0.101587	0.254181	0.857739
5.75	0.017642	0.042743	0.059039	0.101399	0.254577	0.858378
5.75333	0.018631	0.043654	0.05985	0.102079	0.255013	0.859559
5.75667	0.018682	0.043184	0.0597	0.1019	0.255045	0.859842
5.76	0.01923	0.043092	0.059376	0.10162	0.25503	0.860522
5.76333	0.019462	0.042981	0.059482	0.101159	0.255441	0.861153
5.76667	0.019856	0.043638	0.05936	0.101291	0.255636	0.862012
5.77	0.019668	0.043623	0.059259	0.100997	0.256087	0.862205
5.77333	0.019462	0.044151	0.059792	0.101346	0.256151	0.86295
5.77667	0.019459	0.044317	0.059653	0.10152	0.256312	0.863177
5.78	0.019674	0.044736	0.060126	0.102217	0.256928	0.863243
5.78333	0.019053	0.044539	0.059745	0.101884	0.25675	0.863048
5.78667	0.019303	0.044566	0.059866	0.101388	0.256464	0.863257
5.79	0.019674	0.045054	0.060917	0.102046	0.256731	0.86379
5.79333	0.019472	0.045143	0.061002	0.101972	0.256828	0.863924
5.79667	0.01961	0.045295	0.061245	0.101979	0.256692	0.864465
5.8	0.018685	0.045093	0.061113	0.101866	0.255989	0.86412
5.80333	0.018673	0.045442	0.061753	0.102021	0.255752	0.864083
5.80667	0.019131	0.045866	0.062148	0.10236	0.25629	0.864673
5.81	0.019422	0.046567	0.062643	0.102941	0.25661	0.865448
5.81333	0.019719	0.046436	0.062962	0.102967	0.256991	0.865606
5.81667	0.01952	0.045876	0.063095	0.102817	0.256648	0.865877
5.82	0.019499	0.046043	0.063643	0.102734	0.256879	0.866077
5.82333	0.019156	0.045204	0.063357	0.102638	0.257167	0.865809
5.82667	0.019291	0.045449	0.063346	0.102981	0.257378	0.866735
5.83	0.018826	0.045466	0.06312	0.103066	0.257389	0.86736
5.83333	0.018844	0.045551	0.062263	0.103007	0.257111	0.867774
5.83667	0.019005	0.04562	0.061722	0.103296	0.257779	0.868039
5.84	0.019404	0.045723	0.061598	0.103308	0.257771	0.868837
5.84333	0.019589	0.04578	0.061577	0.103472	0.257959	0.869285
5.84667	0.019264	0.04514	0.061383	0.103363	0.258073	0.869421
5.85	0.018624	0.044156	0.060615	0.102793	0.256746	0.86954
5.85333	0.018542	0.043633	0.060447	0.102482	0.256495	0.869798
5.85667	0.018491	0.043758	0.0605	0.102409	0.256562	0.870175
5.86	0.018103	0.043536	0.059851	0.102023	0.256075	0.870125
5.86333	0.018036	0.043301	0.060177	0.101708	0.255602	0.870631
5.86667	0.017419	0.043145	0.060147	0.101727	0.255269	0.870538
5.87	0.018151	0.043138	0.060168	0.102154	0.255841	0.871529
5.87333	0.0182	0.043193	0.060108	0.102522	0.256343	0.872524
5.87667	0.01768	0.042902	0.060052	0.102495	0.25615	0.872608
5.88	0.017715	0.042587	0.060259	0.10191	0.256437	0.872946
5.88333	0.017082	0.042388	0.060446	0.101874	0.256886	0.873011
5.88667	0.017491	0.0426	0.060948	0.101778	0.258007	0.873128
5.89	0.017527	0.042649	0.061104	0.102163	0.258961	0.873306
5.89333	0.017936	0.043264	0.060714	0.102756	0.259369	0.874033
5.89667	0.018211	0.043503	0.060709	0.102755	0.259698	0.874451
5.9	0.018367	0.043539	0.060147	0.102378	0.260257	0.874361
5.90333	0.018897	0.043889	0.060324	0.10243	0.261328	0.875281
5.90667	0.019029	0.04376	0.060715	0.10211	0.261382	0.876341
5.91	0.019245	0.043382	0.060867	0.10198	0.261775	0.876357
5.91333	0.018926	0.043226	0.060444	0.101843	0.261542	0.876774
5.91667	0.018667	0.043265	0.05991	0.101752	0.261283	0.877243
5.92	0.01854	0.043449	0.05979	0.10188	0.261692	0.877682
5.92333	0.018361	0.043861	0.059734	0.101775	0.261546	0.877946
5.92667	0.017996	0.044085	0.059813	0.101933	0.261269	0.878443
5.93	0.018279	0.044474	0.059977	0.102242	0.261405	0.8795
5.93333	0.018092	0.044724	0.059458	0.102435	0.260833	0.879084
5.93667	0.018601	0.045212	0.059683	0.102979	0.261228	0.879876
5.94	0.018205	0.045751	0.059929	0.103819	0.260974	0.88054
5.94333	0.017828	0.045651	0.060047	0.103567	0.260742	0.880388
5.94667	0.018366	0.046474	0.060819	0.104086	0.261405	0.881504
5.95	0.018377	0.046784	0.06105	0.105	0.261826	0.882096
5.95333	0.01889	0.04733	0.061745	0.105389	0.262197	0.882463
5.95667	0.018879	0.047334	0.06148	0.105779	0.262265	0.882662
5.96	0.019365	0.04758	0.061743	0.106611	0.262677	0.883463
5.96333	0.019229	0.047468	0.062025	0.106757	0.262811	0.883994
5.96667	0.01944	0.047709	0.06216	0.106956	0.263436	0.884588
5.97	0.019461	0.04719	0.062154	0.10687	0.263729	0.885265
5.97333	0.019818	0.046862	0.062242	0.107137	0.264143	0.88623
5.97667	0.02046	0.046861	0.06199	0.10689	0.263894	0.886671
5.98	0.019982	0.04688	0.061513	0.106645	0.263238	0.88686
5.98333	0.019773	0.046644	0.061354	0.106822	0.263725	0.887413
5.98667	0.019265	0.046179	0.060997	0.106075	0.262753	0.88699
5.99	0.019395	0.046259	0.061434	0.105762	0.262508	0.88696
5.99333	0.019279	0.04572	0.06157	0.105417	0.262	0.886844
5.99667	0.020066	0.046123	0.061897	0.105054	0.262442	0.887447
6	0.019963	0.046114	0.062105	0.104669	0.262566	0.886771
6.00333	0.020063	0.046174	0.063035	0.104816	0.263234	0.887497
6.00667	0.019626	0.046306	0.063007	0.105269	0.26339	0.887997
6.01	0.019318	0.045521	0.063004	0.104006	0.263191	0.887411
6.01333	0.019161	0.045386	0.062789	0.103936	0.263578	0.887748
6.01667	0.018871	0.044758	0.062181	0.103947	0.263733	0.887501
6.02	0.018675	0.04449	0.062226	0.103645	0.264107	0.88758
6.02333	0.018805	0.044462	0.062385	0.103888	0.265349	0.888196
6.02667	0.018839	0.044824	0.062858	0.104302	0.266057	0.88914
6.03	0.018927	0.045263	0.06263	0.104367	0.266254	0.889382
6.03333	0.019051	0.045181	0.062406	0.104449	0.266612	0.889633
6.03667	0.019453	0.045449	0.062125	0.104589	0.26689	0.890206
6.04	0.020501	0.046136	0.061984	0.104956	0.267381	0.891031
6.04333	0.02084	0.046323	0.061983	0.104919	0.267147	0.891578
6.04667	0.02111	0.046517	0.062285	0.105271	0.267854	0.891965
6.05	0.021595	0.046908	0.062805	0.105848	0.268229	0.892764
6.05333	0.021594	0.046791	0.062711	0.105679	0.267632	0.892514
6.05667	0.021953	0.0471	0.063328	0.105993	0.267918	0.892776
6.06	0.02132	0.047219	0.06274	0.105994	0.267456	0.893269
6.06333	0.021736	0.048149	0.063206	0.106646	0.26843	0.894238
6.06667	0.021181	0.047956	0.062912	0.106921	0.268399	0.893926
6.07	0.020747	0.047577	0.063334	0.107289	0.268032	0.894299
6.07333	0.020524	0.047348	0.06304	0.107198	0.267833	0.894594
6.07667	0.020099	0.046769	0.062921	0.107002	0.267621	0.89437
6.08	0.019713	0.04647	0.062618	0.107216	0.267792	0.894971
6.08333	0.019739	0.046517	0.062635	0.107322	0.268164	0.895369
6.08667	0.019848	0.046089	0.062717	0.10728	0.268515	0.896134
6.09	0.019832	0.046451	0.063273	0.107418	0.268828	0.896774
6.09333	0.019495	0.046164	0.06316	0.107665	0.268187	0.896754
6.09667	0.019855	0.046386	0.06356	0.107346	0.268466	0.897161
6.1	0.019399	0.045634	0.063009	0.106673	0.267903	0.896682
6.10333	0.019834	0.045754	0.063165	0.106369	0.26815	0.897105
6.10667	0.019631	0.045369	0.06325	0.106307	0.267914	0.897291
6.11	0.019313	0.045072	0.063457	0.106601	0.268281	0.897921
6.11333	0.01928	0.045193	0.063682	0.10645	0.268812	0.898169
6.11667	0.018679	0.04525	0.063323	0.106153	0.268631	0.898196
6.12	0.017766	0.0447	0.062735	0.105368	0.268359	0.898041
6.12333	0.018148	0.045105	0.063059	0.105285	0.2688	0.898645
6.12667	0.017828	0.0455	0.062736	0.105702	0.268712	0.899185
6.13	0.017698	0.045293	0.062672	0.105897	0.269102	0.89934
6.13333	0.017407	0.044991	0.062797	0.105681	0.268774	0.899497
6.13667	0.017373	0.044749	0.062742	0.105225	0.268748	0.899582
6.14	0.017475	0.045092	0.062566	0.104661	0.269116	0.900212
6.14333	0.017648	0.045292	0.06251	0.104433	0.269102	0.900849
6.14667	0.01755	0.045001	0.062259	0.103691	0.268876	0.901019
6.15	0.017881	0.045008	0.061824	0.103556	0.268964	0.901081
6.15333	0.018202	0.044716	0.062015	0.103711	0.269019	0.902042
6.15667	0.018449	0.044903	0.062638	0.103901	0.268966	0.902386
6.16	0.018333	0.044421	0.062355	0.103722	0.268466	0.902303
6.16333	0.018643	0.044417	0.062359	0.103524	0.268442	0.902778
6.16667	0.018133	0.043885	0.061647	0.103507	0.267771	0.902329
6.17	0.018427	0.044153	0.062046	0.104258	0.268239	0.903282
6.17333	0.018731	0.044781	0.061965	0.1052	0.269039	0.904321
6.17667	0.019141	0.045328	0.062056	0.10583	0.269834	0.904821
6.18	0.01935	0.045543	0.062239	0.105954	0.270221	0.905083
6.18333	0.019747	0.046485	0.062504	0.106592	0.2712	0.906028
6.18667	0.01981	0.046082	0.062884	0.106696	0.271407	0.906768
6.19	0.021097	0.046785	0.06388	0.108126	0.272471	0.907578
6.19333	0.020707	0.046667	0.063978	0.108869	0.272735	0.907898
6.19667	0.020645	0.045963	0.063657	0.109005	0.273035	0.908236
6.2	0.020776	0.046044	0.064038	0.109146	0.273128	0.908825
6.20333	0.020172	0.046057	0.063727	0.109115	0.273993	0.908857
6.20667	0.019653	0.046029	0.063691	0.108877	0.274091	0.909278
6.21	0.019947	0.045695	0.063627	0.108792	0.273868	0.90939
6.21333	0.018953	0.045431	0.063549	0.108313	0.273594	0.909207
6.21667	0.019188	0.045489	0.063836	0.108244	0.274016	0.910125
6.22	0.01914	0.045214	0.064155	0.107788	0.273841	0.910715
6.22333	0.019447	0.045432	0.06389	0.107729	0.273653	0.910849
6.22667	0.01852	0.045015	0.063047	0.107036	0.272782	0.910624
6.23	0.018434	0.044899	0.062781	0.106859	0.272938	0.910971
6.23333	0.018541	0.045153	0.063256	0.106569	0.272879	0.911076
6.23667	0.018873	0.046297	0.063548	0.106762	0.273298	0.912168
6.24	0.019461	0.047034	0.063897	0.107154	0.27354	0.912923
6.24333	0.019684	0.047238	0.063722	0.106692	0.273192	0.91254
6.24667	0.02027	0.048082	0.064369	0.10671	0.27349	0.913043
6.25	0.020634	0.048702	0.06472	0.106758	0.273806	0.913667
6.25333	0.020521	0.048428	0.064951	0.106793	0.273844	0.913608
6.25667	0.02116	0.048728	0.065598	0.107453	0.274233	0.913542
6.26	0.021414	0.048488	0.065492	0.108089	0.274568	0.914114
6.26333	0.021606	0.048268	0.065136	0.108428	0.27498	0.914326
6.26667	0.02113	0.048388	0.065256	0.108446	0.27508	0.914416
6.27	0.02046	0.048346	0.064964	0.108597	0.275485	0.914284
6.27333	0.020244	0.047956	0.064502	0.108186	0.275168	0.914077
6.27667	0.020484	0.04757	0.064359	0.107725	0.275004	0.914358
6.28	0.019826	0.047207	0.064155	0.107336	0.274971	0.915132
6.28333	0.020208	0.046738	0.063917	0.107246	0.275309	0.915809
6.28667	0.020066	0.046358	0.063087	0.106961	0.275212	0.915536
6.29	0.01969	0.046199	0.062336	0.106996	0.27515	0.915636
6.29333	0.017976	0.044499	0.061417	0.105874	0.274355	0.915244
6.29667	0.017558	0.044134	0.061361	0.105669	0.27423	0.915166
6.3	0.017339	0.044338	0.061599	0.105721	0.273958	0.915976
6.30333	0.016787	0.044427	0.061262	0.105683	0.273367	0.916815
6.30667	0.016789	0.043783	0.060874	0.105492	0.273065	0.917205
6.31	0.017541	0.044457	0.060858	0.105488	0.273497	0.918059
6.31333	0.017811	0.045073	0.061605	0.10623	0.274207	0.918591
6.31667	0.017488	0.044767	0.061452	0.106261	0.274264	0.919089
6.32	0.017935	0.044854	0.062142	0.106838	0.274727	0.91943
6.32333	0.01804	0.04458	0.062093	0.107005	0.274644	0.919615
6.32667	0.018639	0.044814	0.062167	0.108021	0.275224	0.920595
6.33	0.018321	0.044684	0.062311	0.107892	0.275032	0.920979
6.33333	0.018877	0.045466	0.063082	0.108864	0.275828	0.921707
6.33667	0.019668	0.046226	0.063668	0.109437	0.276435	0.922251
6.34	0.020564	0.046539	0.064014	0.110055	0.277464	0.922909
6.34333	0.02153	0.046854	0.064404	0.110385	0.278196	0.923378
6.34667	0.02127	0.046746	0.064311	0.11026	0.278554	0.923569
6.35	0.021166	0.04687	0.064183	0.109702	0.278814	0.923061
6.35333	0.020881	0.046959	0.063807	0.109696	0.279019	0.922781
6.35667	0.020362	0.046576	0.063686	0.109421	0.278834	0.922981
6.36	0.019278	0.045918	0.063874	0.108753	0.278658	0.922863
6.36333	0.019369	0.04674	0.064005	0.108832	0.278713	0.923277
6.36667	0.019572	0.046841	0.063811	0.109146	0.278815	0.924596
6.37	0.019396	0.047189	0.063929	0.109212	0.278583	0.925195
6.37333	0.019579	0.047466	0.063694	0.109375	0.279101	0.925937
6.37667	0.0204	0.048241	0.064017	0.109776	0.279997	0.926627
6.38	0.019686	0.048191	0.063688	0.110026	0.28003	0.92645
6.38333	0.019403	0.04825	0.063542	0.109721	0.279684	0.927233
6.38667	0.019958	0.048053	0.06369	0.109633	0.279441	0.927443
6.39	0.018737	0.047103	0.062691	0.108688	0.278893	0.926648
6.39333	0.019435	0.046847	0.06295	0.108856	0.279183	0.927246
6.39667	0.019191	0.046265	0.062938	0.108664	0.278662	0.927534
6.4	0.019541	0.046359	0.06324	0.109304	0.279233	0.927267
6.40333	0.019787	0.045808	0.06333	0.108386	0.278917	0.926901
6.40667	0.019994	0.045149	0.063078	0.10796	0.278769	0.927111
6.41	0.019839	0.044578	0.062889	0.106804	0.278077	0.926329
6.41333	0.019026	0.043803	0.061935	0.105825	0.277179	0.92598
6.41667	0.018483	0.043668	0.061519	0.105084	0.276763	0.926013
6.42	0.017997	0.04311	0.061178	0.105492	0.276894	0.926327
6.42333	0.017464	0.042571	0.06154	0.105324	0.276861	0.92688
6.42667	0.017154	0.043086	0.061971	0.105507	0.277248	0.927463
6.43	0.017023	0.043284	0.061466	0.106152	0.277141	0.928049
6.43333	0.017608	0.043576	0.061879	0.10708	0.277474	0.929385
6.43667	0.01751	0.044329	0.062321	0.107393	0.277617	0.93035
6.44	0.017424	0.044381	0.0617	0.107919	0.277772	0.930859
6.44333	0.01797	0.045018	0.062101	0.108685	0.278592	0.931924
6.44667	0.017381	0.045402	0.061979	0.109155	0.278871	0.932984
6.45	0.017649	0.045226	0.062032	0.109282	0.279515	0.933457
6.45333	0.017564	0.044942	0.062068	0.109401	0.279531	0.933405
6.45667	0.017223	0.045253	0.062361	0.109942	0.280524	0.933495
6.46	0.017788	0.045571	0.063046	0.110397	0.281642	0.934586
6.46333	0.017483	0.045823	0.063025	0.110705	0.281742	0.935116
6.46667	0.017818	0.045909	0.062974	0.110402	0.282282	0.934421
6.47	0.018409	0.045885	0.063031	0.109746	0.283019	0.935042
6.47333	0.018658	0.045873	0.062729	0.109835	0.283178	0.935276
6.47667	0.018451	0.045662	0.062415	0.109385	0.283272	0.935335
6.48	0.018462	0.045891	0.062343	0.10907	0.283519	0.935948
6.48333	0.018151	0.045903	0.062157	0.108971	0.283769	0.936491
6.48667	0.018545	0.046079	0.062506	0.109444	0.284124	0.937001
6.49	0.018783	0.046527	0.062906	0.109478	0.283981	0.93775
6.49333	0.019423	0.047421	0.063262	0.110148	0.28431	0.938626
6.49667	0.019303	0.047032	0.063213	0.110269	0.283503	0.93862
6.5	0.019539	0.04712	0.063571	0.110379	0.283387	0.93958
6.50333	0.019306	0.04695	0.062978	0.110346	0.2829	0.939742
6.50667	0.019065	0.046466	0.062672	0.110481	0.282032	0.939701
6.51	0.019171	0.046667	0.062903	0.110415	0.282286	0.940156
6.51333	0.018743	0.045779	0.062655	0.110051	0.28215	0.940193
6.51667	0.018707	0.045697	0.062934	0.110804	0.281856	0.940113
6.52	0.018617	0.045933	0.063096	0.110688	0.281447	0.940353
6.52333	0.019025	0.046078	0.063053	0.11117	0.28208	0.940814
6.52667	0.018729	0.046258	0.062493	0.111076	0.28205	0.941231
6.53	0.018807	0.046299	0.062387	0.111194	0.281855	0.941584
6.53333	0.018512	0.046311	0.062033	0.110758	0.282244	0.941273
6.53667	0.018138	0.045929	0.061948	0.110538	0.282413	0.941697
6.54	0.017899	0.045982	0.062246	0.110652	0.282018	0.942127
6.54333	0.017296	0.04606	0.062274	0.110181	0.28227	0.942305
6.54667	0.017116	0.04621	0.062325	0.109759	0.282013	0.942193
6.55	0.017196	0.046413	0.0624	0.110179	0.282088	0.942837
6.55333	0.017505	0.046797	0.062994	0.110172	0.281842	0.943219
6.55667	0.017087	0.046752	0.062553	0.11001	0.282369	0.943463
6.56	0.016831	0.046832	0.062817	0.109924	0.282787	0.943961
6.56333	0.016984	0.046775	0.063327	0.109309	0.282784	0.944314
6.56667	0.01735	0.0467	0.063316	0.109444	0.282954	0.94518
6.57	0.017663	0.046444	0.063365	0.109045	0.28286	0.945005
6.57333	0.017466	0.04598	0.063407	0.108862	0.282743	0.944936
6.57667	0.01825	0.046448	0.063727	0.109447	0.283391	0.945956
6.58	0.018205	0.045767	0.063883	0.109329	0.283269	0.946314
6.58333	0.018941	0.046134	0.063964	0.109869	0.28332	0.94678
6.58667	0.019865	0.046327	0.064334	0.110008	0.284074	0.947601
6.59	0.020247	0.046581	0.064246	0.111011	0.284537	0.947975
6.59333	0.020449	0.047279	0.064626	0.111442	0.285072	0.948469
6.59667	0.020952	0.047627	0.065303	0.111735	0.285625	0.948654
6.6	0.020901	0.048134	0.06536	0.112077	0.286491	0.948378
6.60333	0.020892	0.047852	0.065449	0.112442	0.286541	0.948447
6.60667	0.020933	0.048575	0.065742	0.112858	0.286848	0.948789
6.61	0.020742	0.048747	0.065801	0.112994	0.287125	0.949005
6.61333	0.021257	0.049398	0.066437	0.113663	0.287647	0.949619
6.61667	0.021291	0.04906	0.066221	0.113239	0.287776	0.950052
6.62	0.021044	0.049323	0.066033	0.112817	0.287533	0.950283
6.62333	0.020871	0.04959	0.066265	0.112514	0.288415	0.951062
6.62667	0.021313	0.049894	0.066952	0.112295	0.288502	0.952203
6.63	0.021361	0.050072	0.067214	0.111762	0.288352	0.952829
6.63333	0.020677	0.048997	0.066399	0.11129	0.287792	0.952276
6.63667	0.019571	0.048106	0.065815	0.11033	0.287309	0.951736
6.64	0.019177	0.04758	0.064829	0.110006	0.287118	0.952344
6.64333	0.019178	0.047528	0.065133	0.110164	0.287078	0.953483
6.64667	0.018794	0.046846	0.06483	0.109339	0.287162	0.953267
6.65	0.018813	0.047011	0.064887	0.109542	0.287453	0.953716
6.65333	0.01838	0.046782	0.064967	0.109556	0.287624	0.953895
6.65667	0.018326	0.046431	0.064789	0.109846	0.287652	0.954077
6.66	0.018496	0.046977	0.065063	0.109841	0.287984	0.954744
[truncated: 7,001 more rows]

## Sheet: 2D
	SVEP1	PEAR1
Adipose - Subcutaneous	59.28	59.99
Adipose - Visceral (Omentum)	55.86	42.15
Adrenal Gland	4.583	12.29
Artery - Aorta	14.96	29.85
Artery - Coronary	12.64	67.85
Artery - Tibial	19.9	46.52
Bladder	14.3	17.58
Brain - Amygdala	0.613	2.522
Brain - Anterior cingulate cortex (BA24)	0.4394	2.577
Brain - Caudate (basal ganglia)	0.7876	3.336
Brain - Cerebellar Hemishpere	11.5	1.481
Brain - Cerebellum	11.42	2.797
Brain - Cortex	0.7719	4.371
Brain - Frontal Cortex (BA9)	0.6887	2.754
Brain - Hippocampus	0.8019	2.611
Brain - Hypothalamus	0.4053	2.697
Brain - Nucleus accumbens (basal ganglia)	0.2409	2.187
Brain - Putamen (basal ganglia)	1.103	3.437
Brain - Spinal cord (cervical c-1)	0.4962	2.887
Brain - Substantia nigra	0.7773	3.893
Breast - Mammary Tissue	35.81	44.63
Cervix - Ectocervix	25.04	50.45
Cervix - Endocervix	19.17	54.39
Colon - Sigmoid	14.84	12.74
Colon - Transverse	9.122	9.488
Esophagus - Gastroesohageal Junction	18.75	18.48
Esophagus - Mucosa	3.262	6.501
Esophagus - Muscularis	16.08	17.66
Fallopian Tube	24.02	38.65
Heart - Atrial Appendage	4.648	13.31
Heart - Left Ventricle	1.742	10.94
Kindey - Cortex	2.656	10.25
Kidney - Medulla	2.738	10.44
Liver	0.881	3.412
Lung	36.39	45.91
Minor Salivary Gland	5.175	7.199
Muscle - Skeletal	2.102	6.055
Nerve - Tibial	26.84	71.94
Ovary	3.333	35.52
Pancreas	2.756	5.088
Pituitary	1.096	13.82
Prostate	1.822	16.63
Skin - Not Sun Exposed (Suprapubic)	7.375	8.762
Skin - Sun Exposed (Lower leg)	14.47	12.5
Small Intestine - Terminal Ileum	11.17	11.43
Spleen	6.734	28.11
Stomach	4.41	7.444
Testis	1.267	12.14
Thyroid	14.56	38.8
Uterus	18.88	45.84
Vagina	19.11	23.59
Whole Blood	0.03426	0.9433

## Sheet: 4B
	hCASMC lamellipodia	hCASMC intracellular	hCASMC siPEAR lamellipodia	hCASMC siPEAR intracellular
	67	73	27	53
	92	86	7	5
	76	49	27	17
	73	34	13	25
	84	68	56	32
	86	51	82	32
	65	38	36	24
	68	84	73	28
	87	46	60	27
	84	19	21	37
	66	66	56	19
	82	46	63	25
	84	5	62	36
	88	26	57	20
	85	24	48	34
	87	21	55	38
	65	21	28	19
	82	38	52	25
	60	44	63	38
	83	19	55	25
	92	65	65	15
	89	31	69	11
	88	50	73
	92	49	68
	92	43	66
	85	50	81
	90		51
	94		60
	92
	93
	88
	95
	90
	85
	82
	88

## Sheet: 5A
	Svep1+/+															Svep1-/-
Male	1317	1085	1219	1235	1477	982	923	882	1342	1095						959	1051	745	1149	99	1021	1242	643	1358	1111	839	1017	1406
Female	976	1130	144	897	647	767	944	1043	65	746						984	663	1115	805	173	1344	781	1603

## Sheet: 5B
	SVEP1+/+			Svep1-/-
	Mean	SEM		Mean	SEM
GPVI	6233	248.4		6009	248.4
CD61	72414	6833		58612	6833
CD42b	42187	1319		40410	1319
CD41	25841	738.7		23043	738.7
GPVI	Svep1+/+															Svep1-/-
09/23	5775.9	5678.38	6578.45	5811.3	5467.96	6422.42	5485.74	6730.44	6695.31	5995.2						5286.07	6417.93	6265.74	6878.44	6188.92	6577.66	6178.23	6454.79	6315.68	5959.02
10/12	7893.11	6748.62	7359.09	6188.19	7048.74	6586.37	5795.34	5685.6	3357.41	6821.67	6929.68					6136.98	6376.39	5947.21	5208.19	5294.98	5732.29	6587.15	4850.59
CD61	Svep1+/+															Svep1-/-
09/23	48476.8	45767.7	60965.8	49627.9	34211.8	43662.1	74991.7	43601.4	51124	40893.6						39967.5	51029.1	38669.5	53689.8	44490	47261.6	47429.2	57643.9	39907.9	41849.9
10/12	111482	101700	133827	132090	79611.4	106387	68081.7	112857	51976.1	71057	81387.9					73339.2	99876.8	96893.8	51888	34480	106872	33859.1
CD42b	Svep1+/+															Svep1-/-
09/23	40937.6	38861.2	41200.5	40019.9	43032	45538.9	37213.1	45958.8	46564.5	43174.1						34288.5	42407.6	41177.8	40875.4	42436.6	37740.4	39834.7	45137	40934.1	38069.8
10/12	48008.8	42814.3	41195.5	36611.1	49659.5	42192.6	37897.8	33356.1	43833.4	43911.4	43892.2					39268.4	39930.6	41995.4	41597.8	29886	39111.1	45313.3	47131.9
CD41	Svep1+/+															Svep1-/-
09/23	25039.7	24109.8	25765.1	24800.8	24261.4	25535.5	25658.6	26892.8	25104.8	25313						18159.4	24885.6	24023.2	25396.5	24327.5	25491.2	24549.8	25362.6	23921.3	23570.8
10/12	30616.2	24338.9	27237.8	24596.1	23260.9	28040.2	22515.9	22500.5	31038.4	28217	28416.3					23359.6	23982.1	21351.7	25069.8	18842	21645.7	23815	18864.9

## Sheet: 5C
	Svep1+/+			Svep1-/-
Resting	0.7241	0.1303		0.704	0.1303
ADP	9.287	0.6911		5.037	0.6911
PAR4	74.79	2.864		65.71	2.864
Resting	Svep1+/+															Svep1-/-
09/23	0.62	0.71	0.31	0.33	0.56	0.5	1.61	0.44	0.27							0.57	0.58	0.79	0.65	0.27	0.27	0.34	0.38	0.38	1.55
10/12	0.63	0.43	0.95	1.17	0.65	0.7	1.52	0.78								1.57	1.19	0.54	0.91	0.42	0.28	0.81	1.11	0.64
ADP	Svep1+/+															Svep1-/-
09/23	5.69	9.07	8.57	10.16	8.73	8.12	10.13	11.33	7.1	8.18						4.48	4.25	9.61	4.21	4.61	8.58	6.59	6.79	8.5	0.27
10/12	12.64	9.1	12.46	7.37	13.04	11.22	9.11	6.45	8.59	8.67						7.48	4.05	3.45	2.2	5.89	3.55	5.01	4.02	2.91
PAR4-AP	Svep1+/+															Svep1-/-
09/23	73.6	62.97	77.85	87.33	75.31	83.96	80.91	69.9	76.99	63.24						69.11	68.26	70.1	65.45	62.74	73.5	74.64	80.61	80.24	56.62
10/12	80.15	80.24	46.17	72.69	74.53	75.86	76.87	80.82	72	84.44						73.16	67.25	63.87	46.4	66.17	67.46	55.48	48.37	63.54

## Sheet: 5D
	SVEP1+/+			Svep1-/-
Resting	1.657	0.339		0.973	0.339
ADP	2.893	0.3914		1.674	0.3914
PAR4	72.83	3.192		71.86	3.192
Resting	Svep1+/+															Svep1-/-
09/23	2.93	0.09	1.27	0.76	0.53	0.45	0.62	0.3	1.51	1.45						0.62	1.3	0.95	1.81	0.38	0.6	0.56	1.08	0.87	2.09
10/12	1.79	0.82	3.52	1.24	2.02	6.06	0.75	1.78	2.62	2.62						1.05	1.04	1.07	0.74	0.56	1.06
ADP	Svep1+/+															Svep1-/-
09/23	2.04	0.84	4.32	3.83	1.62	2.75	2.23	2.61	3.21	3.62						1.35	2.59	1.97	2.31	1.45	1.41	1.84	2.62	3.08	1.24
10/12	4.44	2.1	2.45	0.94	2.73	7.31	1.22	2.41	2.93	4.25						1.71	1.69	1.15	1.35	1.51	1.3	0.83
PAR4-AP	Svep1+/+															Svep1-/-
09/23	70.47	59.42	76.72	87.84	73.53	81.54	81.61	67.48	75.05	62.51						72.4	73.95	72.28	76.99	64.77	73.21	74.36	81.68	82.44	70.97
10/12	80.86	79.14	33.35	64.14	78.32	74.94	72.85	79.91	70.32	86.57						75.37	71.62	70.92	57.98	74.58	74.45	61.01	69.4

## Sheet: 5E
	Fibrinogen			SVEP1			BSA			Fibrinogen +Thrombin			SVEP1 +Thrombin			BSA +Thrombin
10	30	24	26	52	69	46	0	0	1	97	117	99	125	163	148	0	0	1
20	176	209	168	115	124	118	1	1	1	209	216	276	146	135	152	0	2	3
30	265	189	208	195	132	205	3	0	0	355	261	291	212	215	204	3	1	2

## Sheet: 5F
	+ SVEP1								- SVEP1
0	3.7	-0.55	-0.1	1	0.2				1.8	-2.25	-0.3	0.1	2.5
0.5	3	-0.35	-0.1	1.3	0.1				1.5	-2.45	-0.45	0.1	3
1	2.2	-0.65	0.05	0.7	-1.5				0.9	-2.65	-0.3	0.3	3.7
1.5	2.4	-0.95	0.1	0	-1.4				0.1	-2.45	-0.2	0.3	3.5
2	2.4	-1.45	0	-1.2	-1.3				0	-1.85	0.35	0.3	3.6
2.5	3.3	-1.4	-0.25	-0.8	0.3				0.2	-1.45	0.5	0.2	3
3	2.2	-0.8	-0.75	-1	-1.3				0	-1.65	0.7	0.3	3.2
3.5	1.9	-0.4	-1.05	-0.7	-1.8				-0.2	-2.35	0.2	0.4	3.4
4	1	-0.2	-1.1	-0.3	-2.3				0.2	-2.5	-0.2	0.4	4
4.5	1.2	-0.45	-0.65	-0.1	-0.7				1.4	-2.5	-0.55	0.4	3.7
5	1.2	-0.7	-0.1	-0.2	-0.2				1.6	-2.35	0.35	0.4	3.1
5.5	1.4	-0.25	-0.25	-0.7	-0.8				0.7	-2.7	0.75	0.3	3.2
6	1.8	0.15	-0.5	-0.7	-0.9				-0.3	-2.6	1	0.4	3.3
6.5	2.5	0.3	-0.85	-0.7	-1.6				-1.4	-2.3	0.4	0.4	3.3
7	2.9	0.2	-0.5	-0.7	-0.8				-1.7	-1.85	0.15	0.3	3.3
7.5	2.9	-0.1	-0.45	-1.4	-1.5				-1.2	-1.85	0.35	0.1	3.8
8	2.8	0.25	-0.25	-1.7	-0.3				-0.2	-1.8	0.65	0.2	4.4
8.5	3.1	0.45	-0.4	-1.9	-0.7				0.2	-1.9	0.25	0.3	3.9
9	1.9	0.2	0.4	-0.6	0				-0.4	-1.85	0.05	0.3	4
9.5	1.1	0.35	0.25	0	-0.5				0	-1.9	-0.3	0.4	3.7
10	0.6	-0.4	0.15	0.2	0.1				0	-1.6	0.35	0.4	4.7
10.5	1.6	-0.2	-0.8	0.3	-0.3				0.7	-1.55	0.45	0.4	4.6
11	2	-0.85	-0.65	0.3	-0.3				-0.2	-1.45	0.75	0.3	4.7
11.5	2.1	-0.1	-0.25	0.7	-1.1				0.6	-1.6	0.85	0.3	4
12	3	0.15	-0.25	0	-1.3				-0.2	-1.6	0.8	0.2	4.3
12.5	2.9	-0.15	-0.4	0.1	-1.2				0.1	-1.45	0.5	0.3	4.5
13	2.5	-0.6	-0.25	-0.2	0				-0.4	-1.6	0.5	0.3	4.4
13.5	2.1	-1.1	-0.35	0.9	0.3				-0.2	-1.9	0.3	0.3	3.6
14	2.5	-0.2	-0.8	0.3	0.2				0.6	-2.05	0.15	0.3	2.9
14.5	3.3	0	-1.3	-0.1	-0.4				0.6	-1.85	-0.05	0.3	2.8
15	3.4	-0.1	-0.95	-0.6	-0.4				0.9	-1.65	-0.05	0.2	3
15.5	2.9	-0.4	-0.45	-0.6	0.5				0.1	-2.15	0.15	0.2	4
16	2.1	-0.35	-0.2	-0.6	0.4				0.1	-2.15	0.25	0.3	3.9
16.5	2.1	0.2	0	-0.5	-0.9				-0.6	-2.15	0.95	0.4	4.1
17	2.2	-0.1	0.3	-0.5	-1.5				-0.2	-1.45	1.15	0.4	3.3
17.5	2.2	-0.25	-0.1	-1.3	-1.1				0	-1.3	1.3	0.5	3.5
18	2.4	-0.75	0.4	-1.3	0.5				0.9	-0.9	0.65	0.3	4
18.5	2.9	-0.5	0.75	-1.3	0.5				0.7	-1.2	0.7	0.5	3.8
19	3.4	-0.45	0.95	0	0.3				0.8	-1.3	0.8	0.5	4.1
19.5	2	0	0	-0.3	-0.5				0.1	-1.5	1.1	0.5	3.4
20	1.3	0	-0.3	-0.1	-1.4				0.9	-1.8	0.65	0.4	3.8
20.5	1.4	0.5	0.1	0.2	-1.6				0.7	-1.6	0.55	0.3	3
21	2.1	0.3	0.6	0.4	-1.7				1.2	-1.5	0	0.3	2.9
21.5	2.1	0.95	0.35	0.7	-1				0.6	-0.25	0.5	0.2	3
22	1.4	0.85	-0.55	-0.1	-0.3				0.8	0.15	0.85	0.2	2.8
22.5	1.6	1.2	-0.85	0.2	0				0.4	-0.3	1.55	0.3	2.6
23	1.7	1.25	-1.35	-0.6	-0.5				-0.4	-0.8	1.8	0.2	2.6
23.5	1	0.25	-0.75	-0.2	-0.7				-0.4	-1.45	1.3	0.3	3.4
24	0.2	1.6	-0.4	-0.7	-0.3				0.2	-1.45	0.6	0.3	3.9
24.5	0	2.35	0.25	0	0.3				1.2	-1.85	-0.05	0.3	4
25	0.1	5.25	0.1	-0.1	0.5				2.3	-1.75	-0.55	0.2	3.5
25.5	-1.2	5.85	-0.2	0	-0.6				2.2	-1.15	-0.05	0.1	3.7
26	-0.3	6.3	-0.2	-0.3	-1.1				2.5	-0.65	0.25	0.2	3.3
26.5	0.3	6.25	-0.1	-0.7	-1.8				3.7	-0.2	1.1	0.1	3.4
27	3.3	6.05	0.3	-0.8	-1.5				4.5	-0.65	0.6	0.3	3.3
27.5	3	6.2	0.1	-0.6	-0.9				4.3	-0.9	0.7	0.3	3.2
28	2.8	5.45	0.3	-0.2	-1.7				3.5	-1.25	0.2	0.3	3.3
28.5	2	5.6	-0.45	0	-0.4				3.3	-0.85	-0.1	0.3	2.7
29	2.1	5.55	-0.95	0	-0.6				2.4	-0.85	-0.8	0.4	2.8
29.5	2.4	6	-1	-0.5	-0.2				2.6	-0.5	-0.6	0.3	3
30	2.7	5.8	0.15	-0.7	-0.5				1.6	-1.35	0.05	0.4	3.4
30.5	3.2	5.7	1.1	-0.6	-0.4				2.5	-1	0.5	0.3	4.1
31	4.2	5.6	1.95	-0.1	-0.1				2.5	-1.15	0.65	0.4	3.4
31.5	4.1	5.65	1.4	0	-0.5				3.5	-0.4	0.25	0.3	4.2
32	4.2	6.1	1.45	-3	-0.8				4	-0.45	0.45	0.4	4.4
32.5	4.2	6.1	1.05	-0.7	-1.4				3.1	-0.8	0.1	0.4	4.9
33	4.7	5.55	0.85	0.5	-0.4				2.9	-0.55	0.4	0.4	4.5
33.5	3.8	5.05	1.1	4.8	-0.1				2.4	-0.7	0.5	0.4	3.8
34	3.5	5.25	1.2	4.9	0.8				3	-0.2	0.9	0.5	4
34.5	4	6	1.95	4.9	0.2				3.2	-0.55	0.3	0.4	3.8
35	5.1	6.7	2.3	5.4	-0.8				3.3	-0.35	-0.4	0.3	4.2
35.5	5	6.75	1.85	5.2	-1.3				3.1	-0.5	-0.45	0.2	3.8
36	4.3	6.55	1.95	6.2	-0.9				3.6	-0.7	-0.2	0.2	3.9
36.5	3.8	6.2	1.3	6.4	-0.3				3.3	-1.1	-0.25	0.2	4
37	3.5	5.8	1.55	5.9	-0.2				3.4	-1.25	0	0.2	4.2
37.5	3	5.3	1.25	5.7	-0.8				3.1	-1.15	0.1	0.3	4.4
38	3.9	5.6	1.45	4.8	-0.5				3.2	-1.3	0.3	0.3	4.3
38.5	4.4	5.9	1.5	5.5	-0.1				4.5	-1.55	-0.35	0.4	4.2
39	4.9	6.35	1.95	5.3	-0.3				3.8	-1.1	-0.4	0.5	3.7
39.5	4.6	5.85	1.55	5.5	-0.6				4	-0.35	-0.4	0.3	3.6
40	3.9	6.25	1.2	5.1	-0.9				3	0	0.2	0.3	3.8
40.5	3.4	6.2	1	5.3	-0.6				3	0.2	1.05	0.2	4.6
41	2.2	6.3	2.1	6.3	-0.6				3.4	-0.3	1.25	0.3	5.3
41.5	2.2	5.3	2.85	6.2	-0.8				4.1	-0.35	0.8	0.3	5.3
42	3.6	5.35	2.3	5.7	-0.4				3.7	-0.85	0.05	0.3	5.1
42.5	5.8	5.5	1.45	5.5	-1				2.6	-0.95	0.3	0.3	4.1
43	7.3	5.75	0.7	5.9	-0.6				1.9	-0.85	0.65	0.4	3.6
43.5	5.5	5.35	1.2	6	-1.3				3	-0.85	0.75	0.4	2.8
44	4.7	4.85	0.5	5.3	-1.2				3.5	-0.9	0.75	0.3	3.2
44.5	2.6	4.9	0.7	4.9	-1				3.9	-0.95	0.75	0.3	4
45	3.5	5.25	0.5	5	-0.6				4.1	-1.35	0.25	0.3	4.6
45.5	2.8	5.55	1.5	5.6	-0.3				3.8	-1.25	0.25	0.4	4.5
46	4.3	5.8	1.7	5.8	-0.7				3.6	-1	0.2	0.3	4.2
46.5	3.9	6	1.15	5.9	-0.4				3.1	-0.25	0.5	0.4	4.2
47	4.1	5.7	1.05	5.4	-0.2				3.5	-0.2	-0.2	0.4	4.5
47.5	3.8	5.5	1.05	4.6	0.2				3.1	-0.6	-0.15	0.4	4
48	5	5.4	1.25	4.3	-0.2				2.4	-0.8	0	0.3	3.9
48.5	4.3	5.7	0.85	4.8	-0.2				2.1	-0.6	0.55	0.2	3.5
49	4.3	6.05	0.5	4.9	-0.6				2.5	-0.15	0	0.4	3.6
49.5	3.3	6.6	0.6	5.1	0.1				2.6	-0.65	-0.1	0.4	4.4
50	4	6.35	0.65	4.2	-0.9				2.8	-1.05	0.35	0.4	4.6
50.5	4	5.35	0.9	5.2	1.1				2.8	-1.25	0.6	0.4	5.3
51	4.8	5	0.65	5.5	1.1				3.7	-0.8	1.05	0.4	4.7
51.5	3.8	4.95	0.95	6.5	2.5				3.6	-0.3	0.45	0.4	5
52	4.1	5.8	0.05	6.2	0.9				3.7	-0.35	0.25	0.3	4.5
52.5	3.5	5.6	0.75	6	1.2				3.7	-0.2	-0.15	0.4	4.3
53	5.3	5.8	0.55	6.6	0.9				4.5	-0.5	-0.05	0.5	4.4
53.5	5.8	5.6	1.1	6.5	1.1				3.8	-0.45	0	0.4	4.7
54	5.8	5.4	0.55	6.6	1.3				3.1	-1	0.45	0.4	5.1
54.5	4.5	4.95	0.1	5.7	1.9				2.1	-1.65	0.1	0.4	4.9
55	3.2	4.7	0.55	6	3.5				2.9	-1.15	0.3	0.5	4.8
55.5	2.3	4.6	1.25	5.8	2.4				2.6	0.1	-0.2	0.4	4.9
56	2.8	5.1	1.9	6.1	2.5				3.7	1.3	0.2	0.3	4.7
56.5	2.6	5.5	2	5.8	1.6				3.5	1.6	0.15	0.4	4.4
57	3.2	5.7	1.25	5.5	1.4				3.6	0.85	1.35	0.3	3.8
57.5	3.2	5.6	0.45	5.1	1.3				3.5	1	1.5	0.2	3.7
58	3.4	5.1	0.25	5.3	0.4				3.5	0.95	1.3	0	3.7
58.5	3.3	5.2	0.55	5.1	2.1				3.1	2.1	0.75	0	2.8
59	3.5	5	0.1	5.1	1.6				2.4	2.2	0.2	0	1.5
59.5	3.5	5	-0.9	4.1	1.3				1.9	1.8	0.2	-0.1	0.5
60	3.5	5.1	-0.6	4.3	0.7				2.2	1.1	0	0	1.1
60.5	2.3	5.4	0.4	4.7	0.3				2.5	0.85	0.05	0	1.5
61	2.5	5.1	1.25	5.7	1				3.2	1.2	-0.2	0.1	2.2
61.5	2.2	5	0.85	5.2	0.5				3.4	1.25	0.3	0	2.5
62	1.5	4.65	0.7	4.5	0.8				2.4	1.25	0.4	0	3
62.5	1.8	5.1	0.15	4.4	1.4				2.9	0.8	0.9	0.1	2
63	2.9	4.6	0.6	5.7	0.7				3.9	1.05	0.5	0.1	1.7
63.5	4.2	4.55	0.75	6.1	0.3				4.8	1.05	0.35	0.2	1.3
64	3.8	4.9	0.75	6	-0.4				4.5	1.75	0	0.1	2.1
64.5	3.2	5.2	0.55	5.8	0.2				3.2	2	0	0.1	1.5
65	2.7	5.45	0.65	5.3	1				3.3	1.6	0.3	0.1	1.9
65.5	2.3	5	0.75	5.1	0.4				2.9	1.5	0.9	0.2	1.1
66	2.2	5.35	0.15	5	0.6				3.7	1.3	1.2	0.2	1.4
66.5	2.3	5.45	0.75	5.4	-0.1				3.2	1.55	1.2	0	1
67	2.9	5.75	0.95	5.2	0.1				3.5	1.1	0.7	0	1.2
67.5	2.7	5.35	1.65	5.2	-0.1				3.1	1.65	0.3	0	1.2
68	3.1	5.15	1.3	5.7	0.4				4.2	1.75	0.55	0.1	1.2
68.5	2.8	4.85	1.05	5.8	0.7				4.5	1.95	0.35	0.1	1.7
69	2.6	4.7	1.2	5.2	1.5				4.9	1.1	0.65	0.1	1.7
69.5	1.7	4.65	0.6	5.3	1.5				3.8	0.95	0.45	0.2	2
70	0.9	4.65	1.2	5	2.3				3.4	1.4	0.5	0.2	1.6
70.5	0.4	4.9	1	5.2	2.5				3.7	1.55	0.4	0	1.6
71	0	5.05	0.95	4.5	2.7				4.2	1.7	-0.15	0	1
71.5	1.3	5.1	0.75	4.3	1.4				3.2	1.35	0.35	0	1.1
72	2	4.85	0.4	4.3	0.6				2.4	1.5	0.3	0.1	1.3
72.5	2.7	5.2	0.5	4.6	-1				2.5	1.6	0.6	0	2.1
73	2	5.4	0.15	5.5	0				2.8	1.8	0.5	-0.1	2.8
73.5	1.7	5.8	0.5	5.7	0.3				2.6	1.65	0.2	0	2.2
74	1.4	5.9	0.9	5.2	2				2.3	1.5	0.75	0	1.6
74.5	1.6	6	1.55	4.9	2.2				2.2	1.1	0.75	0.1	1.5
75	1.5	6.15	1.05	5.5	1.8				2.4	1.35	0.8	0	2.1
75.5	1.9	5.7	0.7	5.6	1				2.5	1.95	0.65	0.1	2
76	1.7	5.95	-0.1	6	0.2				3.5	2.4	0.9	0.1	1.7
76.5	2.2	5.45	0.7	5.4	0.2				3.8	2.4	1.1	0.1	1.4
77	2.4	5.55	1	6	0.3				3.9	2.1	1	0.1	1.8
77.5	2.2	5.25	0.7	5.2	0.7				3.8	1.6	0.35	0	1.5
78	1.1	5.45	0.35	4.7	1.5				3.3	1.2	0.05	0	1.8
78.5	0.9	5.5	-0.3	4.6	1.7				3.5	0.85	-0.2	0	1.6
79	1.2	5.75	0.65	5.6	1.7				3.1	1.25	0.1	0.1	1.7
79.5	0.9	6.15	0.45	5.9	1.5				3.5	1.3	0.55	0.1	2.2
80	0.7	6.15	1.1	5.9	1.9				3.4	1.4	0.45	0.2	2.5
80.5	0.3	6.15	0.25	4.8	2.7				3.4	1.65	0.4	0.2	2.3
81	1.3	6.2	0.2	4.6	2.6				3.3	2.35	0.35	0.3	1.9
81.5	1.4	6.25	-0.3	4.9	1.9				3.3	2.5	0.6	0.3	2.8
82	1.3	6.35	0.15	5.2	0.6				2.7	2.25	0.75	0.2	2.5
82.5	2	6.05	-0.05	6	0.7				2.9	1.65	1.05	0.1	2.6
83	1.7	6.4	-0.85	5.3	0.5				2.7	1.15	0.9	0	1.8
83.5	2.1	6.35	-1.25	5.9	2				3.4	1	1.1	0	2.5
84	1.2	6.7	-1.35	5.3	1.8				2.3	0.95	0.45	0.1	3
84.5	0.9	6.45	-0.35	5.8	1.6				2.8	1.85	0.3	0.1	3.3
85	0.7	6.6	0.25	6.2	1.2				2.8	1.65	-0.5	0.1	3.1
85.5	0.6	6.75	0.55	6.4	0.9				3.8	1.9	-0.75	0.1	2.5
86	1.5	6.85	0.1	5.9	1.3				3.5	1.7	-0.55	0	1.8
86.5	1.9	7	0.05	5.2	0.5				3.6	2.25	-0.15	0	1.4
87	2.5	7.2	0.2	5.7	1.2				3.8	1.75	0.55	0	1.7
87.5	1.7	7.3	0.8	5.7	1.5				4.1	1.55	0.85	0.1	1.7
88	1.3	7.1	1.2	5.7	1.7				4.1	1.05	1.4	0	1.6
88.5	0.8	7	0.65	5.9	1				4.1	1.5	1.5	0.1	1.2
89	1.1	7.1	0.5	6.3	0.8				4	1.25	1.4	0.1	2.2
89.5	1.5	7.5	0.5	6.8	1				3.1	1.45	1.45	0.2	1.6
90	1.8	7.65	1.3	6.5	0.6				2.8	1.3	1.5	0.3	1.7
90.5	1.6	7.8	1.4	6.8	1.1				3.1	1.3	1.45	0.3	1.1
91	1.7	7.85	1.6	6.9	1.1				3.8	1.4	1.2	0.2	2.5
91.5	2	7.7	1.45	6.4	1.1				4.4	1.6	0.75	0.1	2.7
92	1.9	7.85	0.95	6.7	-0.4				3.7	1.8	0	0	2.7
92.5	1.8	7.95	0.3	6.2	-0.7				3.4	1.75	0.15	0.1	2.3
93	1.5	8.05	0.25	6.6	-0.6				2.5	1.3	-0.15	0.1	2.2
93.5	2	8.2	0.85	6.2	0.4				2.2	0.85	0.8	0.1	2.5
94	1.6	8.25	1.35	6.2	0.2				3.9	0.6	0.55	0.1	2.4
94.5	1.4	8.35	1.05	6.9	0.6				4.1	1.35	1.3	0.1	2
95	1.7	8.4	0.15	6.4	0.7				4.5	2.25	0.8	0.2	1.4
95.5	1.8	8.5	0.6	6.7	1.2				3.3	2.4	0.9	0.1	1.6
96	2.1	8.6	1.05	6	1.3				3	1.75	0.65	0	1.9
96.5	1.8	8.6	1.8	6.9	1.3				3.6	0.55	0.95	0	2.6
97	2	8.65	1.2	6.7	1.3				3.6	0.75	0.75	0	1.7
97.5	2	8.6	1.25	6.9	1.2				4.1	0.75	0.85	0	2.2
98	2	8.65	1.85	6.7	0.2				3.9	1.4	1.1	0	1.4
98.5	2.1	8.7	1.6	7	-0.2				4.1	1.45	1.35	0	1.9
99	2.5	8.9	1.8	7	-0.2				3.5	2	0.9	0	2
99.5	2.7	9	1.45	7.2	0.6				3.4	1.9	0.45	0.1	2.4
100	2.6	9.05	1.55	7	1.1				3.2	1.7	0.65	0.1	2.9
100.5	2.6	9.3	1.15	7.3	1.1				3	1.05	0.85	0.1	2.9
101	2.3	9.55	0.9	7.3	1.7				2.8	1.2	0.85	0.3	2.6
101.5	2.7	9.75	0.9	7.6	1.5				2.2	1.4	0.6	0.3	2.7
102	2.5	9.9	1.15	7.8	0.9				3.4	1.7	0.6	0.2	2.3
102.5	2.7	10.05	1.35	7.5	0.1				2.7	1.75	0.45	0.1	2.3
103	2.7	10.25	2	7.5	0.3				2.7	1.7	-0.15	0	2.5
103.5	2.7	10.25	2	7.6	1.2				2.3	2	-0.55	0.1	2.7
104	2.9	10.25	2.05	7.9	1.7				3.8	1.85	-0.05	0.3	2.8
104.5	2.8	10.55	1.5	7.7	1.4				5.1	2.15	0.3	0.3	1.8
105	3.2	10.45	1.3	7.6	1.4				4.7	2.2	0.75	0.2	1.3
105.5	3.3	10.55	1.55	8	0.8				4.5	2.2	0.3	0.2	1.4
106	3.4	10.35	1.75	8.2	0.7				3.9	1.6	0.7	0.1	1.2
106.5	3.2	10.4	2.15	8.1	0.7				4.8	1.65	0.35	0.1	1.6
107	2.9	10.45	2	8	1.8				4.4	1.35	0.75	0.1	1.5
107.5	3.2	10.85	1.95	8.2	1.8				3.7	1.45	0.95	0.1	2.2
108	3.3	11.15	2	8.5	1.8				2.5	1	0.85	0.1	1.9
108.5	3.7	11.3	1.9	8.1	1.3				2.3	1.3	0.15	0	1.2
109	3.6	11.45	2.15	8.4	1.1				1.7	1.5	-0.35	0.1	0.9
109.5	3.8	11.5	2.2	8.3	1.4				1.7	1.55	-0.6	0.1	1.3
110	4	11.8	2.55	8.9	1.4				1.5	1.8	-0.2	0.2	2.2
110.5	4.1	11.75	3	8.8	1.7				2	1.9	0.1	0.1	1.8
111	4.2	11.75	3.15	8.8	1.3				2.5	2	0.65	0.2	1.7
111.5	4.1	11.75	3.35	8.6	1.3				2.6	1.75	0.8	0.1	1.3
112	4.1	11.85	3.05	8.5	1.6				2.7	1.5	0.9	0.1	1
112.5	4.3	12.3	2.9	8.5	2.1				2.7	1.35	0.6	0	1
113	4.5	12.1	2.75	8.8	2.5				2.9	1.2	0.2	0.1	1.3
113.5	4.5	12.25	2.65	8.8	2.9				3.1	1.6	0.2	0.1	1.8
114	4.7	12.2	2.65	8.8	2.8				3.3	1.95	0.65	0.1	1.7
114.5	4.6	12.6	2.15	8.7	2.7				4.2	2.6	1	0.1	2
115	4.8	12.75	2.35	8.9	2.5				4.2	2.6	0.7	0.1	2.3
115.5	4.6	12.75	2.65	9.2	2.7				4.1	2.25	0.35	0.1	2
116	4.8	12.7	3.25	9.5	2.6				3.9	1.5	0.5	0.1	1.3
116.5	4.7	12.8	3.6	9.6	2.9				4.3	1.6	0.65	0.2	0.8
117	5.1	12.85	3.55	9.7	2.2				3.5	1.3	1.05	0.2	1
117.5	4.8	13.1	3.4	9.3	2.1				3.2	1.4	1	0.2	1
118	4.8	13.25	3.1	9.2	1.7				3.1	1.65	0.85	0.2	0.8
118.5	4.8	13.55	2.9	9.3	2.2				3.9	1.75	0.65	0.2	0.5
119	4.9	13.35	3.4	9.5	2				3.7	1.85	1	0.2	0.5
119.5	4.9	13.4	3.45	9.6	2.2				3.9	1.6	1.65	0.1	1.6
120	5	13.7	3.65	9.5	2.1				3.6	1.9	1.65	0.1	2.4
120.5	5.2	14	3.55	9.7	2.9				2.9	1.95	1.5	0	2.9
121	5.7	14.05	3.8	9.9	2.7				2.7	2	1.15	0.1	2.6
121.5	5.8	14.05	4.15	10.1	3.3				2.9	2.3	0.3	0	2
122	6.4	14.3	4.2	10.1	3.4				3.4	2.3	0.2	0	2.2
122.5	6.1	14.45	4.3	9.9	3.8				3.6	2.5	0	0	1.5
123	5.9	14.5	4.2	9.7	3.2				3.5	2.05	0.55	0.2	1.2
123.5	5.8	14.55	4.3	9	3				3.6	1.6	0.5	0.1	0.8
124	6.3	14.7	4.15	9.4	2.9				3	1.15	0.2	0.1	1.7
124.5	6.5	14.9	4.4	9.4	3.8				2.7	1.35	0.55	0.1	2.3
125	6.7	14.95	4.85	10.4	4.3				2.9	1.95	0.75	0.1	2.3
125.5	6.5	14.95	5.15	10.7	4.5				3.1	2.15	1.55	0.1	2
126	6.6	14.95	5.4	11	4.4				3.8	1.8	1.35	0.1	2.1
126.5	6.7	15	5.25	11.1	3.9				3.9	1.45	1	0.1	1.8
127	6.8	15.1	5.25	10.9	4.1				4.1	1.3	0.65	0.2	2.2
127.5	7	15.2	5.1	10.7	4.6				3	1.2	0.85	0.2	1.4
128	7	15.55	5.15	10.3	5.2				2.8	1.15	0.6	0.1	2
128.5	7.2	15.5	5.5	10.5	5				2.5	1.5	0.65	0.2	1.6
129	7	15.65	5.3	10.6	4.6				3.9	1.05	1.2	0.1	2.6
129.5	7.1	15.85	5	11.1	4.5				4.4	0.9	1.55	0.2	2.2
130	7	16	4.45	11.1	4.2				4.3	0.6	1.25	0.2	2.5
130.5	7.1	16.15	4.15	11.3	4				4.3	1.4	0.05	0.2	1.7
131	7.1	16.25	4.6	11.3	3.9				4.4	1.85	0.1	0.2	1.8
131.5	7.3	16.65	4.8	11.6	4.2				5.3	1.5	0.15	0.1	1.4
132	7.5	16.75	5.45	11.6	4.9				4	1.4	0.5	0.1	2
132.5	7.7	16.8	4.85	11.2	5.2				3.7	1.2	0.6	0	2.2
133	7.7	16.75	5	10.8	5.2				3.4	1.5	0.3	0.1	2.9
133.5	7.9	16.85	4.55	10.9	4.8				3.9	1.75	0.6	0.1	2.2
134	8.1	16.9	5.15	11.4	4.5				3.9	1.8	0.15	0.1	2.4
134.5	8.5	16.9	5.35	11.6	5				3.2	1.5	0.5	0	2.4
135	8.3	17.15	5.85	11.5	5.7				3.6	1.4	0.45	0	2.3
135.5	8.2	17.3	5.65	11	6				3.9	1.6	1	0	2.4
136	8.1	17.4	5.75	11.1	5.7				4.4	2.1	1.05	0.1	1.8
136.5	8.6	17.25	6	11.4	5.3				3.4	1.55	1.05	0	1.7
137	8.6	17.5	6.45	11.7	4.7				2.9	1.65	0.9	0.1	1.2
137.5	8.7	17.6	6.7	11.6	4.6				3.3	1.1	1.3	0.1	0.5
138	8.4	17.8	6.5	11.9	4.8				3.4	1.3	1.65	0.2	0.5
138.5	8.7	17.85	6.35	11.9	5.6				4.2	0.9	1.9	0.1	1
139	8.8	18.15	6.3	12.1	6.1				3.8	1.35	1.55	0.1	1.4
139.5	8.9	18.35	6.4	12	5.8				4.3	1.55	0.75	0.1	2
140	9	18.35	6.45	12.2	5.8				4.5	0.95	0.85	0.1	2.1
140.5	9.3	18.45	6.4	12.2	5.7				4.9	0.9	0.9	0.3	3.1
141	9.6	18.55	6.5	12.3	6.1				4.9	1.3	1.3	0.2	2.8
141.5	9.5	18.85	6.75	12.4	6.1				3.9	1.85	1.35	0.1	2.8
142	9.7	19.2	6.85	12.2	6.6				3	2.15	1.5	0	2.5
142.5	9.5	19.5	6.7	12.1	6.8				2.7	1.8	1.15	-0.1	3
143	9.7	19.65	6.65	12.4	7.4				2.6	2.15	1.3	0.1	2.8
143.5	9.3	19.45	6.45	12.8	6.8				3.5	1.45	0.7	0.2	2.6
144	9.4	19.55	6.55	12.7	7				3	1.7	0.75	0.2	2.1
144.5	9.6	19.9	6.25	12.3	6.9				3.1	1.35	0.6	0.3	2.1
145	10.3	20.25	6.45	12.5	7.3				2.5	1.65	1	0.3	2.4
145.5	10.7	20.45	6.6	12.9	6.6				2.7	1.8	1.6	0.3	2.4
146	10.8	20.5	6.85	13.1	6.5				2.9	2.1	1.25	0.3	2.2
146.5	10.7	20.85	7.3	13.2	6.7				3.2	1.8	1.45	0.1	2.4
147	10.5	20.95	6.95	13	7				3.9	1.8	1	0.1	2.6
147.5	10.7	21	6.9	12.9	7.3				3.5	1.8	1.05	0.1	2.9
148	10.6	21.1	6.55	12.9	7.4				3.6	2.4	0.5	0.1	2.7
148.5	10.7	21.4	6.85	13	8				3.8	1.7	0.65	0.2	2.8
149	10.7	21.65	7.15	13.4	7.7				4.4	1.65	0.9	0.2	2.2
149.5	10.9	21.85	7.2	13.1	7.6				4.5	1.6	0.95	0.2	2
150	11	21.95	7.25	13.2	7.5				4.2	2.05	0.6	0.1	2.4
150.5	11.2	22.05	7.45	12.8	8.4				4	2.4	0.5	0.1	2.8
151	11.3	22.3	7.65	13.1	8.3				3.6	2.35	0.65	0.2	2.5
151.5	11.3	22.7	7.85	13.1	8.2				3.2	2.75	0.9	0.3	2
152	11.1	23.1	7.65	13.6	7.6				2.7	2.3	1.3	0.3	1.9
152.5	11.5	23.6	7.85	13.5	7.6				3.2	1.95	1.6	0.3	2.7
153	11.6	23.85	7.9	13.6	7.2				3.1	1.25	1.4	0.1	2.5
153.5	12.2	24.35	8.1	13.3	7.1				3.7	0.8	1.1	0.1	2.5
154	12.2	24.5	7.9	13.3	7.4				3.2	0.85	0.7	0.1	2
154.5	12.4	24.75	8.05	13.4	8.1				3.4	1.05	0.95	0.2	2.2
155	12.6	25.05	8	13.7	8.1				2.3	1.85	0.65	0.2	2.4
155.5	12.7	25.25	8.3	13.7	8.6				2.9	2.15	0.6	0.3	2.4
156	12.8	25.6	7.75	13.8	8.6				3.1	2.35	0.45	0.2	2
156.5	12.7	25.9	7.5	14.1	9				4.4	1.7	0.65	0.1	2.3
157	13	26.35	7.5	14.3	9.1				3.6	1.45	0.7	0	2.5
157.5	13.2	26.65	8.1	14.1	9.3				3.6	1.15	1.1	0.1	2.7
158	13.3	27.15	8.5	13.6	8.9				2.9	1.45	0.65	0.1	1.8
158.5	13.3	27.7	8.4	13.6	9.2				3.1	2.05	0.55	0.3	1.4
159	13.5	28.3	8.35	13.8	9.2				3	2.6	0.2	0.3	0.5
159.5	13.8	28.85	8.35	14.1	9.6				2.5	3.05	0.1	0.3	0.9
160	14.1	29.4	8.5	14	9.2				2.7	2.4	0.25	0.2	1.6
160.5	14.4	30.3	8.5	14.1	9				3.1	1.5	0.6	0.2	2.6
161	14.6	30.8	8.6	13.9	9.8				4.6	1.75	0.8	0.2	3
161.5	14.9	31.35	8.75	14	10.3				4.6	2.05	0.8	0.2	2.7
162	15.2	31.9	8.85	13.9	10.7				3.7	1.85	0.8	0.2	2.4
162.5	15.6	32.15	8.95	14.2	10.7				3	1.35	0.6	0.1	2
163	15.8	32.7	8.85	14.6	10.5				2.3	0.95	1	0.1	1.9
163.5	16.3	33.4	9.05	14.8	10.8				2.7	2	1.15	0.1	2.4
164	16.5	34.3	9	14.8	10.5				2.7	2.55	1.5	0.2	2.4
164.5	16.8	34.75	9	14.9	10.6				3.2	3.1	1.3	0.1	2.2
165	16.7	35.15	8.6	15.4	10.9				3.7	2.8	0.6	0.1	1.5
165.5	17.1	35.9	8.55	15.5	11				4.7	2.2	0.45	0.1	1.2
166	17.6	36.9	8.75	15.5	11.2				4.5	2	0.65	0.2	1
166.5	18.2	38.1	9.2	15.1	11.1				3.9	1.75	1.15	0.1	1.2
167	19	38.75	9.55	14.9	11.3				2.8	1.65	1.75	0.1	1.2
167.5	19.4	39.35	9.35	15	11.6				2.5	1.7	1.15	0.1	1.4
168	19.7	39.6	9.35	14.9	11.8				3	2.05	0.95	0.2	1.5
168.5	20	40.45	9.25	15	12.1				3.6	1.8	0.55	0.3	1.7
169	20.2	41.4	9.35	15.3	12				3.8	2.1	0.3	0.3	2.2
169.5	20.7	42.85	9.3	15.5	12				3.9	1.9	0.6	0.2	2.1
170	21.2	43.85	9.4	15.2	11.7				4.2	2.4	0.85	0.2	1.9
170.5	21.8	44.55	9.25	15.1	11.7				5.2	1.95	1	0.1	1.6
171	22.3	45.4	9.3	15.3	12				4.1	1.95	0.9	0	1.8
171.5	22.7	46.75	9	15.6	12.7				3.7	1.8	0.9	0.1	2.2
172	23.4	48.15	9.4	15.8	12.9				3.3	1.6	1.55	0.1	1.7
172.5	24.3	49.2	9.55	15.7	13				3.5	1.2	0.95	0.2	1.6
173	24.9	50	10	15.8	12.9				3.5	1.05	0.7	0.1	1.8
173.5	25.4	51.15	10	15.8	13.1				3.5	1.45	0.55	0.1	2.1
174	26	51.75	9.95	16	13.3				4.3	1.8	0.85	0.2	2.6
174.5	26.9	52.9	9.95	16.1	13.3				3.9	1.9	0.95	0.3	2.5
175	27.7	53.95	10.05	16.3	13.6				3.5	1.95	0.95	0.3	3
175.5	28.8	55.7	10.25	16.1	13.5				3.4	2.1	0.8	0.2	3
176	29.8	56.6	10.25	16.1	14.3				3.4	2.4	0.25	0.2	2.2
176.5	30.5	57.4	10.15	15.7	14.1				3.7	2.05	0.1	0.3	1.9
177	31.1	58.05	10.1	15.9	14.6				3.2	1.9	0.6	0.3	1.6
177.5	31.6	59.3	10.45	16	14.6				3.1	1.55	1.15	0.2	1.9
178	32.6	60.65	10.65	16.1	15				3.2	1.6	1.4	0	2.1
178.5	33.5	61.55	10.8	16.1	15.2				4	1.7	1.05	0	2.3
179	34.8	62.05	10.85	16.1	15.2				3.6	2.4	1.05	0.1	2.2
179.5	35.7	62.35	10.8	16.3	15.6				3.3	2.4	0.55	0.1	2
180	37.1	63.45	10.85	16.4	15.6				2.9	2.4	0.9	0.2	1.8
180.5	37.9	64.3	10.8	16.4	15.9				3.1	2.3	1.15	0.2	2.5
181	39.3	65.15	10.85	16.6	16				3.9	2.65	1.55	0.3	2.8
181.5	40.2	65.5	10.95	16.5	16.3				3.5	2.4	1.45	0.4	2.6
182	40.8	66.5	10.8	16.6	16.7				4.6	2.1	0.5	0.2	2
182.5	41.7	67.55	10.85	16.4	17.1				4.3	1.95	0.55	0.1	1.6
183	41.9	68.75	10.8	16.3	17.9				5	2.25	0.95	0.1	2.3
183.5	43.7	70.05	11	16.3	18.3				4.2	2.45	1.8	0.2	2.3
184	44.3	71.15	11.15	16.3	18.7				3.8	2.1	1.75	0.3	2.7
184.5	45.9	72.65	11.15	16.8	18.5				3.9	1.85	1.25	0.2	2.1
185	46.6	73.45	11.35	16.6	18.8				3.7	1.35	1.15	0.2	2.7
185.5	49.4	73.7	11.45	16.7	18.9				3.3	1.7	0.9	0.2	2.6
186	49.5	74	11.5	16.7	19.4				3.2	1.9	1.2	0.1	3.2
186.5	51.9	73.95	11.35	17.2	19.9				3.9	2.05	1.45	0.1	3
187	51.8	75.2	10.75	17.3	20.5				4.6	1.95	1.5	0.2	2.6
187.5	54	75.55	10.75	17.5	21.2				4.5	1.9	1.4	0.4	1.6
188	55	76.35	10.95	17.1	21.5				4.3	2.3	0.9	0.3	1.6
188.5	55.8	77.65	11.4	17.1	21.8				4.2	1.45	1	0.1	2
189	55.7	79.5	11.25	17.2	22.2				4.6	1.25	0.85	0.1	2.2
189.5	55.8	80.85	11.35	17.4	23				4.2	1.35	1.45	0.1	2.3
190	56.7	81.1	11.5	17.4	23.8				3	2	1.3	0.3	2.1
190.5	58.8	80.35	11.65	17.1	24.2				2.5	2.5	1.6	0.3	2.1
191	59.3	81.6	11.75	17.2	24.7				3.1	1.9	0.35	0.3	2.1
191.5	61.2	82.2	11.8	17.2	24.9				4.3	1.6	0	0.2	1.7
192	63.6	83.7	12	17.5	25.6				5.1	1.3	-0.2	0.1	2.3
192.5	67.5	85.35	11.85	17.5	26				5.2	1.3	0.2	0.2	2
193	68.6	86.35	11.75	17.6	26.9				4.8	1.9	0.9	0.2	2.8
193.5	67.2	87.85	11.8	17.5	27.6				4.2	2.05	0.45	0.1	2
194	66.3	88.05	11.4	17.7	28.8				4.6	2.4	0.8	0	2.1
194.5	65.9	87.65	11.25	17.9	29.4				4.5	2.95	0.85	-0.1	1.5
195	68.2	87.65	11.3	18.1	29.8				4.7	3.2	1.05	0	2.2
195.5	68.2	89.3	11.75	18.1	30.3				3.9	3.25	1.25	0.2	2.7
196	67.9	89.3	12.2	18.3	30.5				3.6	2.9	1.55	0.3	2.2
196.5	68.3	89.3	12.05	18.5	31.4				3.5	2.65	1.45	0.3	2.2
197	68.2	86.45	12.2	18.2	32.1				3.2	2.85	0.85	0.3	1.5
197.5	71.4	89.35	12.25	17.9	33.3				3.3	2.55	0.85	0.3	2.2
198	70.6	90.9	12.25	17.7	34.4				3.7	2.25	1.3	0.3	2.1
198.5	74.6	94.2	12.45	17.9	35.1				3.7	1.7	1.65	0.2	2.8
199	73.7	96.3	12.5	18.1	35.8				4.2	1.8	1.4	0.3	2.8
199.5	75.2	98	12.8	18.1	36.1				3.8	1.7	1.45	0.2	1.8
200	73.6	100.2	12.8	18.3	36.9				3.8	1.9	1.4	0.2	1.6
200.5	76	98.55	12.85	18.3	37.6				3.3	1.15	0.65	0.1	2
201	74.2	98.95	12.7	18.3	39				3.1	0.95	0.65	0.1	2.9
201.5	75.5	96.55	12.65	18.5	40.3				3.5	0.8	0.9	0.2	2.7
202	75.6	97.1	12.7	18.6	41.1				4	1.1	0.8	0.1	2.2
202.5	78.6	97.3	12.85	18.6	41.4				3.7	1.1	0.9	0.2	2.4
203	77.5	97.4	12.95	18.5	42.2				3.8	1.05	0.95	0.2	2.7
203.5	77.2	97.8	12.9	18.6	43.9				3.4	0.95	1.15	0.3	3.1
204	78.2	97.2	13.05	18.8	45.1				4.1	1.45	0.7	0.3	3
204.5	79.2	99.15	13.2	18.9	45.5				4	1.45	0.7	0.3	3.1
205	78.6	100.5	13.25	18.8	46.3				4.1	1.15	1.2	0.3	2.6
205.5	77.3	101.75	12.75	19.1	46.8				3.5	1.05	1.5	0.3	3
206	77.1	103.25	12.8	19.1	48.3				4.1	0.9	1.45	0.3	2.6
206.5	77.9	104.2	12.75	19.7	48.7				3.7	1.6	1.5	0.3	2.6
207	81.6	103.6	13.5	19.4	49.9				3.8	1.3	0.95	0.2	2.4
207.5	83.2	101.5	13.65	19.5	50				2.9	1.55	0.85	0.1	2.8
208	85	100.6	13.95	19.3	50.8				4.2	1.2	0.45	0.2	2.1
208.5	82.8	101.9	14.05	19	52.5				4.5	1.05	0.65	0.3	1.3
209	81.7	104.9	14.05	19	53.1				4.5	0.3	0.85	0.3	0.9
209.5	80	106.45	14.1	19.3	54.7				3.8	0.65	1.25	0.2	2
210	84.8	106.35	13.75	19.6	54.9				3	0.85	1.35	0	2.7
210.5	87.4	104.6	13.7	19.4	56.1				2.6	1.45	1.9	0.1	3.5
211	87.1	105.9	13.55	19.4	56.7				2.3	1.75	1.55	0.1	3
211.5	87.5	106.95	13.95	19.5	57.7				3	1.9	1.65	0.2	2.9
212	90.4	108.3	14.1	19.9	59.1				3.2	1.7	1.3	0.3	2.7
212.5	94	107.35	14.15	20.2	59.9				3.7	1.15	1.3	0.3	3.1
213	91.7	106.7	14.05	20.4	60.4				3.3	1.1	1.35	0.3	2.8
213.5	85.7	105.2	14.1	20.3	61.4				3.7	0.8	0.85	0.3	2.5
214	81.1	105.4	14.2	20.2	62.7				3.7	1	1	0.3	2.4
214.5	84.8	105.45	14.3	20.3	64.1				3.8	0.7	1.05	0.4	2.1
215	88.6	106.55	14.45	20.6	64.1				3.6	0.5	1.05	0.3	3
215.5	91.8	105	13.95	20.7	63.6				2.7	0.35	1	0.3	3.2
216	88.2	106.8	14.1	20.8	62.6				3.3	0.55	0.75	0.3	3.5
216.5	89.7	106.15	14.1	20.8	62.8				3.4	0.8	1.05	0.3	2.9
217	91	108.5	14.35	20.7	63.8				4.4	0.2	1.2	0.3	2.8
217.5	87.7	108.75	13.85	20.7	64.7				4.1	0.4	1.45	0.2	3.4
218	86.4	111.2	13.9	20.8	65.3				3.4	0.65	1.15	0.1	3.5
218.5	88.1	111.45	14.3	20.9	66.3				2.5	1.15	1.05	0.1	3.3
219	92.3	111.8	14.4	21.1	67.4				2.6	0.55	0.8	0.2	2.7
219.5	92.4	112.65	13.75	21.1	68.9				3.7	0.55	1.25	0.2	2.8
220	93.5	114.1	13.65	21.5	71.1				3.9	0.8	1.65	0.2	3.5
220.5	94.1	115.15	14.1	21.3	71.1				3.6	1.3	1.6	0.3	3.5
221	94.2	114.85	15	21.7	71.3				3.2	1.2	1.85	0.2	3.5
221.5	94.4	115.05	15.15	21.6	71				4	1.15	1.5	0.1	2.9
222	94.7	115.4	15.45	21.6	73.5				3.7	1.3	1.45	0.1	3.1
222.5	98.9	116.6	15.2	21.6	75.1				3.8	1.4	0.8	0.2	3.1
223	99.4	116.2	15.5	21.6	73.9				4.4	1.8	1.15	0.3	3.2
223.5	100.3	113.75	15.45	21.6	73.6				4.7	1.55	0.75	0.2	3.6
224	98.4	113.25	16.2	21.4	73				5.6	1.2	1.3	0.1	2.9
224.5	98.3	113.85	15.8	21.6	76				4.5	1.3	0.55	0.1	3.4
225	99.2	117.6	16.05	21.8	76.9				3.8	1.75	0.55	0.2	2.6
225.5	100.7	118.7	15.4	22.2	77.5				3.5	1.35	0.3	0.2	2.5
226	101.2	117.2	16.05	22	77.3				3.6	1.35	0.85	0.2	2.1
226.5	98.9	115	15.85	22.2	77.3				4.5	1.1	1.1	0.1	1.6
227	98	113.05	16.15	22.3	78.3				4	1.55	1	0.1	2.3
227.5	97.9	113.3	16.25	22.5	78				3.7	0.9	1.35	0	1.9
228	100.3	113	15.55	22.4	78.4				4.2	0.85	1.25	0.1	2.4
228.5	98.9	113.25	15.8	22.5	77.3				4.5	0.9	1.3	0.2	2
229	98.8	113.85	15.55	22.5	78.7				4.9	0.8	1.05	0.3	2.9
229.5	97.2	115.7	16.35	22.7	79				4.4	1	1.7	0.3	3.3
230	98.1	115.4	16.35	22.8	80.3				4.5	0.85	1.75	0.2	3.1
230.5	99	115.35	16.75	23.2	81.3				5.1	0.6	1.5	0.1	3
231	103	115.7	16.65	23.3	83.6				4.8	0.35	1.55	0.3	2.7
231.5	104.7	115.2	16.9	23.3	85.3				4.3	0.65	1.3	0.3	3
232	107.4	116.85	16.65	23.5	85.2				3.2	1.55	1.15	0.3	2.7
232.5	104.9	117.15	17.3	23.8	83.2				3.4	1.65	0.9	0.2	2.9
233	103.8	118.85	17.3	24.1	83.2				3.1	2.05	1.15	0.2	2.6
233.5	104.8	118.1	17.45	23.8	84.6				3.4	1.7	1.05	0.2	2.2
234	106.8	118.15	16.95	23.7	84.4				2.5	1.7	0.6	0.1	1.8
234.5	108.7	118.05	16.95	24	84.8				2.7	1.45	0.35	0.1	2.4
235	105.3	117.95	17.1	24.6	84.4				3.2	1.55	0.4	0.2	2.1
235.5	103.1	115.3	17.35	25.1	88.8				3.5	1.75	0.7	0.2	3
236	107.1	116.4	17.6	25.2	91.2				4.1	1.2	0.65	0.3	2.2
236.5	104.9	116	17.5	25.4	92.3				3.7	1	0.85	0.2	3.3
237	107.6	117.8	17.65	25.2	92.4				3.9	0.85	0.7	0.2	2.5
237.5	106.3	117.65	17.85	25.3	91.5				3.3	0.95	1.05	0.3	3.2
238	112.1	118.05	18.15	25.2	90.5				3.1	0.85	0.75	0.3	2.6
238.5	111.7	117.75	18.35	25.4	90.6				3.6	0.55	1.05	0.4	2.7
239	109.5	117.5	18.4	25.5	94.6				3.5	0.8	1.1	0.4	2.4
239.5	103.9	118.2	18.65	25.7	99.8				3.3	1.35	1	0.3	2.2
240	101.4	117.6	18.6	26.2	100.7				2.1	1.35	0.9	0.3	1.9
240.5	97.9	117.2	18.6	26.4	97				2.9	1.85	1.05	0.3	1.8
241	97.9	116.85	18	27	95				2.9	2	1.4	0.3	1.8
241.5	100	118.6	18.35	26.9	95.7				3.8	2.45	1.45	0.3	2.7
242	102.9	119.15	18.7	27.1	99.7				3.4	2.2	1.2	0.2	2.9
242.5	105.3	119.65	19.35	27	99.2				3.5	2.25	1.45	0.3	3.2
243	104	119.65	19.45	27.7	99.2				3.2	1.9	1.3	0.1	3.4
243.5	104.2	118.65	19.05	28	96.1				3.4	1.9	1.2	0.1	3.8
244	105	118.85	19.15	28.1	96.4				3.3	1.3	1.05	0.1	3.8
244.5	105.4	118.85	19.45	28.1	99.5				3.8	1.15	0.95	0.3	3.2
245	103.3	120	19.75	28.4	100.5				3.9	0.9	0.9	0.3	3
245.5	102.5	119.4	19.8	29	100.9				3.7	1.7	0.95	0.2	2.9
246	103.3	118.55	19.6	29.1	101.2				3.9	2.25	1.15	0.2	2.3
246.5	106.6	118.2	20.3	29.3	103.6				3.9	2.35	1	0.2	2.4
247	110.1	118.85	20.75	29.4	102.8				4.4	1.9	1.4	0.3	2.1
247.5	113.6	119.7	21.4	29.2	102.3				4.5	1.65	1.4	0.3	2.6
248	112.2	120	21.5	29.4	101.6				4.8	1.6	1.3	0.3	2.7
248.5	112.6	120	21.65	29.9	104.4				5	1.9	0.85	0.2	2.6
249	109.3	120	21.7	30.6	104.3				5.1	2.15	1.05	0.2	2.4
249.5	112	120	21.9	30.8	106.5				4.5	2.6	1.3	0.2	2.2
250	109	120	22.1	30.9	106.2				4.7	2.85	1.25	0.3	2.4
250.5	111.7	120	22.3	31.7	105.7				4.1	2.55	0.85	0.3	2.4
251	110.5	120	22.3	32.1	103.6				4.4	2.3	0.3	0.3	2.8
251.5	112.5	120	22.7	32.6	105.6				4	2.2	0.5	0.3	3.2
252	108.8	120	23.25	32.4	110				4	1.65	0.9	0.1	3.6
252.5	106.1	120	23.55	33	113.3				4.6	1.35	1.25	0.2	3.2
253	106.8	120	23.6	32.8	114.9				4.2	1.8	0.6	0.1	2.6
253.5	110.1	119.95	23.5	33.1	115.8				4.3	2.85	0.65	0.3	2
254	112.9	119.95	23.7	32.9	114				3.5	3.2	0.65	0.3	1.4
254.5	112.6	119.95	24.1	33.7	110.1				3.7	2.75	0.8	0.3	1.8
255	110.7	120	24.45	34.1	110.1				2.7	2.35	0.8	0.2	2
255.5	110.9	120	24.75	34.9	108.3				2.8	2.7	0.95	0.2	2.7
256	110.7	120	24.85	34.9	114.1				3.1	2.85	0.9	0.2	2.6
256.5	112.9	120	25.2	35.2	111.5				4.9	2.65	0.85	0.2	3.2
257	112.9	120	25.2	35.4	115.6				5.4	2.3	1	0.4	3
257.5	113.2	120	25.3	36	113.8				4.5	1.6	1.3	0.5	3.2
258	111	120	25.8	36.3	115.1				4.4	1.9	1.05	0.4	2.9
258.5	110.3	120	26.2	36.7	115.8				4.1	1.95	1.15	0.3	3.5
259	110.3	120	26.75	36.8	116.1				4.4	2.35	0.95	0.3	3.6
259.5	109	120	26.5	36.9	111.8				4.7	2.25	1.05	0.3	3.2
260	112.7	120	26.85	37.2	112.7				4.1	2.05	0.95	0.3	2.4
260.5	112.4	120	27	37.5	114.6				4.6	2	0.4	0.2	2.8
261	114.8	120	27.4	38.1	119.2				4	2.05	0.45	0.3	3
261.5	112.5	120	27.7	38.7	119.3				4.5	2.85	0.6	0.4	3.7
262	112.1	120	28	39.4	117.4				4.9	3.4	1.15	0.3	3
262.5	113.5	120	28.3	39.7	118.1				4.5	2.95	0.65	0.3	4
263	115.8	120	28.55	39.3	118.1				3.5	2.2	0	0.2	2.8
263.5	114.8	120	28.85	39.6	120				3.3	1.65	0.4	0.2	2.8
264	113.9	120	29.35	39.8	120				3.3	2	0.4	0.3	1.9
264.5	111.5	120	29.7	40.9	118.4				4.9	2.55	1.25	0.2	2.7
265	110.9	120	30	40.6	118.4				4.3	2.7	0.9	0.2	2.7
265.5	112.4	120	30	40.8	118.4				5	2.15	1.45	0.2	2.7
266	111.7	120	30.45	40.9	117.1				4.3	2.15	1.25	0.2	3.1
266.5	108.4	120	30.65	42.1	117.1				4.4	2.15	1.35	0.3	3
267	106.3	120	31.15	43	117.1				3.8	2.85	1.15	0.3	3.7
267.5	105.3	120	31.25	43.1	118.8				3.7	2.1	1.1	0.3	3.3
268	110.1	120	30.9	42.9	118.8				4.4	2.05	0.85	0.3	3.6
268.5	112.1	120	31	42.8	118.8				4.4	2	1.05	0.2	3.3
269	112.8	120	31.3	43.7	117.8				3.9	1.65	1.05	0.2	3.3
269.5	114.2	120	32.15	44.1	117.8				4.1	1.55	1.35	0.2	3.3
270	113.7	120	32.4	44.6	117.8				3.2	2	1.15	0.2	3.3
270.5	111.5	120	32.8	44.4	120				3	2.8	1.15	0.2	2.8
271	110.1	120	33.35	44.8	119				2.1	2.65	0.7	0.2	2.4
271.5	107.4	120	34.05	45	119				3	2.3	0.95	0.3	2.6
272	112.3	120	34.15	45.2	119				3.6	2.55	0.85	0.3	2.3
272.5	111	120	34.5	45.5	120				4.1	2.55	1.65	0.2	3.2
273	115	120	34.55	46.2	120				3.6	2.05	1.95	0.3	2.9
273.5	113.4	120	35.1	46.7	120				3.2	1.65	2	0.2	3.4
274	114.3	120	35	46.9	120				3.8	2.4	1.75	0.3	2.9
274.5	113.5	120	34.75	46.4	120				4	2.75	1.4	0.3	2.9
275	115.9	120	35.15	46.7	120				4.5	2.85	1.55	0.3	2.9
275.5	114.8	120	35.55	47	120				3.7	2.55	1.05	0.3	3
276	110.2	120	36.25	48	120				3.8	2.8	1	0.2	2.9
276.5	107.3	120	36.2	48.2	120				3.9	2.55	1.05	0.2	3.4
277	109.1	120	36.25	48.6	120				3.6	2.05	1.25	0.2	3
277.5	113.7	120	36.75	48.4	120				3.3	2.05	1.6	0.3	2.8
278	113	120	37.3	48.8	120				2.9	2.8	1.75	0.4	2.8
278.5	114.1	120	37.75	49.3	120				3.4	2.8	2.45	0.4	3.2
279	110.6	120	38.2	50.2	120				4.5	2.35	2.1	0.4	3.3
279.5	113.7	120	38.7	49.7	120				4.8	1.55	2.05	0.3	2.6
280	111.4	120	39.15	49.3	120				4.7	2.15	1.8	0.2	2.6
280.5	112.8	120	39.05	49.2	120				4.1	2.55	1.7	0.2	2.8
281	112.3	120	39.4	50	120				4.4	3.15	1.2	0.3	3.5
281.5	115.7	120	38.75	50.4	120				4.7	2.65	0.9	0.3	2.7
282	117.5	120	38.35	50.7	120				4.5	2.75	0.7	0.1	2.9
282.5	118.2	120	38.1	51.4	120				4.4	2.75	0.8	0.1	2.2
283	116.4	120	38.95	51.8	120				3.9	2.75	0.45	0.2	3
283.5	116.4	120	40.1	52.6	120				3.2	2.3	0.8	0.3	3.5
284	115.2	120	40.8	52.7	120				3.1	2.15	0.8	0.3	3.7
284.5	115.1	120	41.15	53.6	120				3	1.9	0.65	0.2	3.1
285	115.3	120	41.95	53.4	120				3.7	2.05	0.8	0.2	1.8
285.5	116.8	120	41.65	53.3	120				3.1	1.75	0.5	0.1	1.8
286	117.1	120	42.6	52.6	120				3.5	2.25	1.15	0.1	1.9
286.5	118.3	120	42.45	52.8	120				3.5	2	1	0.1	2.5
287	116.3	120	43.1	53.2	120				3.7	2	1.75	0.3	2.7
287.5	115.2	120	42.85	53.6	120				3.8	1.3	1.35	0.2	2.9
288	115.2	120	42.55	54.3	120				3.3	1.55	1.45	0.3	3.4
288.5	114.7	120	43.2	55.3	120				3.2	1.7	0.9	0.2	3.6
289	117.6	120	43.55	55.6	120				3.1	2.4	1.35	0.2	4
289.5	116.9	120	44.35	55.1	120				3.8	2.4	1.15	0.2	3
290	117	120	44.6	54.6	120				4.4	2.55	0.85	0.3	2.6
290.5	114.3	120	45	54.9	120				3.9	2.85	0.45	0.3	2.1
291	113.5	120	45.3	55.8	120				3.5	2.5	0.8	0.2	2.4
291.5	115.9	120	45	55.8	120				2.6	2.25	1.65	0.1	2.3
292	118.5	120	44.9	56.1	120				2.9	2	1.9	0.3	2.5
292.5	117.7	120	45.05	56.2	120				2.9	2.65	2.1	0.3	1.9
293	116.4	120	45.45	57	120				3.4	2.8	1.75	0.4	1.7
293.5	115	120	46.2	57.2	120				3.1	2.15	1.45	0.3	2
294	117.2	120	46.1	57.5	120				2.3	1.7	0.95	0.4	2.8
294.5	113.9	120	46	57.6	120				2.1	1.45	0.9	0.4	2.7
295	112.3	120	46.25	58	120				2.8	1.95	1.45	0.3	2.4
295.5	110.8	120	46.5	58	120				4	2.1	1.4	0.3	3.3
296	112.7	120	46.55	58.7	120				5	3	1.5	0.3	4.2
296.5	114.5	120	46.3	58.8	120				4.4	3.15	1.25	0.3	4.1
297	115.8	120	46.6	59.4	120				5.1	2.85	1	0.2	2.6
297.5	116.5	120	47.3	59.4	120				4.7	2.5	1.5	0.2	2.2
298	114.6	120	47.65	59.8	120				4.5	2.9	1.3	0.2	2.1
298.5	112.5	120	47.8	59.5	120				3.1	2.9	1.25	0.3	3.1
299	114.3	120	47.85	59.8	120				2.7	2.4	1.1	0.3	3.1
299.5	116.6	120	47.9	60	120				3.2	1.7	1.1	0.2	3.4
300	116	120	48.15	60.5	120				4.1	2.1	1.15	0.1	3.1
300.5	114.3	120	48.1	60.4	120				4.2	2.05	0.9	0.2	1.9
301	113.7	120	48.4	59.7	120				4.2	2.1	0.95	0.2	1.3
301.5	114.6	120	48.95	59.8	120				4.1	2.2	1.45	0.4	1
302	114.8	120	49.55	60.2	120				4	2.95	0.85	0.3	2.2
302.5	115.1	120	50.55	61.4	120				4.4	3.1	0.6	0.3	2.7
303	117.2	120	50.7	60.6	120				4.3	2.45	0.4	0.2	3.4
303.5	118.6	120	50.85	60.5	120				4.5	1.6	0.95	0.2	3.4
304	119.8	120	50.55	60.7	120				3.8	1.55	1.35	0.2	3.6
304.5	118.3	120	50.65	61.4	120				4.1	1.2	1.35	0.3	3.2
305	117.8	120	51	61.8	120				4.6	1.8	1.6	0.3	3.3
305.5	115.2	120	50.95	61.8	120				5.6	1.7	1.35	0.4	3.1
306	115.5	120	51.25	62.5	120				5	2.55	1.65	0.4	3.6
306.5	115.2	120	51.65	62.6	120				5.1	2.4	1.25	0.5	3.6
307	115.3	120	52.3	62.8	120				4.6	2.3	1.5	0.5	3.7
307.5	116.5	120	52.45	63.1	120				4.6	2.2	1.3	0.3	3.9
308	117.5	120	52.7	62.9	120				3.4	2.05	1.15	0.3	3.3
308.5	120	120	51.9	63.1	120				3.9	2.2	1.25	0.3	2.9
309	118.2	120	51.95	62.7	120				4.2	2.4	1.45	0.3	1.9
309.5	117.4	120	51.55	63.2	120				4.4	2.9	1.8	0.1	2.5
310	116.6	120	52.3	63.1	120				4.4	2.9	1.5	0.1	3
310.5	117.6	120	51.85	63.7	120				3.7	3	1.7	0.2	4.3
311	117.7	120	52.2	63.9	120				4.2	2.35	1.8	0.3	3.9
311.5	116.6	120	52.45	64.6	120				4	2.25	1.65	0.2	3.6
312	116.1	120	53.3	64.9	120				5.1	1.7	1.3	0.2	2.7
312.5	115.8	120	53.45	65.2	120				4.4	2.35	0.85	0.1	3.3
313	117.8	120	54.15	64.8	120				3.8	2.8	0.65	0.2	3
313.5	118.5	120	54.1	64.5	120				3.2	3.2	0	0.2	3.1
314	115.3	120	54.95	64	120				4	2.8	0.3	0.2	3.3
314.5	115.3	120	54.7	63.9	120				4.3	1.95	0.55	0.2	3.8
315	114	120	55.35	64.7	120				4.5	2.15	1.15	0.2	3.8
315.5	115.2	120	55.35	65.3	120				4	1.95	1.3	0.2	2.7
316	115.2	120	55.45	65.8	120				3.6	2.3	1.15	0.3	2.5
316.5	117.1	120	54.75	65.2	120				3.2	2.05	1.2	0.2	2.6
317	120	120	55.2	65.6	120				2.9	2.35	1	0.2	3.1
317.5	119.5	120	55.8	65.2	120				3.3	2.3	1.4	0.1	2.9
318	119.2	120	56.55	65.5	120				4.3	2.55	0.9	0.1	2.7
318.5	119.2	120	56.85	65.9	120				5.6	2.6	1.15	0.2	3.3
319	119.7	120	56.4	66.7	120				5.6	2.9	1.15	0.3	3.6
319.5	117.5	120	56.75	67	120				5	2.5	1.75	0.4	3.9
320	116.4	120	56.85	66.8	120				4.3	2.4	1.85	0.3	3.1
320.5	115.6	120	57.15	67.7	120				4.4	2.15	1.65	0.3	3.2
321	118.1	120	57.1	67.1	120				4.4	2.75	1.3	0.2	2.9
321.5	119.2	120	57.55	67.4	120				4.6	2.9	1.2	0.2	3.2
322	120	120	58.3	66.9	120				4.7	2.85	1.55	0.2	3.6
322.5	119.9	120	59.15	67.6	120				4.8	2.2	2.1	0.2	4
323	119.9	120	59.55	67.8	120				4.7	2	1.95	0.3	3.7
323.5	119.9	120	58.9	67.8	120				3.6	2.45	1.35	0.3	3.3
324	118.9	120	58.85	67.3	120				3.2	2.65	0.8	0.3	2.9
324.5	118.9	120	58.55	67.5	120				3.7	2.3	0.65	0.3	1.9
325	118.9	120	58.95	67.5	120				4.8	2.25	1.3	0.3	2.1
325.5	120	120	58.95	68.4	120				5	1.85	1.6	0.2	2.3
326	119.9	120	59.25	68.5	120				4.7	2.05	1.45	0.2	3.8
326.5	119.9	120	60.4	68.7	120				4.8	1.75	1.25	0.2	3.5
327	119.9	120	60.05	68.7	120				3.9	2.1	0.95	0.2	2.7
327.5	120	120	61	68.2	120				4.2	1.55	0.8	0.3	2.3
328	120	120	60.9	68.4	120				3.9	1.8	0.35	0.2	2
328.5	120	120	61.8	68.4	120				4.6	2.2	0.7	0.1	2.4
329	118.5	120	61.35	69.6	120				3.9	2.9	0.9	0.1	2.8
329.5	117.9	120	60.95	69.8	120				3.9	2.35	1.25	0	3.2
330	117.9	120	61.1	69.9	120				3.8	2.25	0.8	0.1	3.5
330.5	119.4	120	61.85	69.7	120				3.9	2.3	0.55	0.1	3.7
331	120	120	62.2	70.1	120				3.7	2.55	0.55	0.1	3.3
331.5	120	120	61.9	70.7	120				4.2	2.85	0.85	0.2	3.4
332	119.8	120	62.5	71.1	120				3.9	2.7	0.95	0.3	2.4
332.5	119.7	120	63.6	71.3	120				4	2.55	0.95	0.3	2.6
333	119.7	120	64.2	71.3	120				3.7	1.9	0.9	0.3	2.9
333.5	119.5	120	63	71.2	120				4.6	2.2	1.55	0.2	3.6
334	117	120	62.9	71.4	120				4.3	2.5	1.85	0.2	3.4
334.5	116.1	120	62.3	71.4	120				4.3	2.95	2.05	0.2	3
335	116.6	120	62.8	71.6	120				3.5	3.05	1.7	0.2	3.1
335.5	119.1	120	62.2	71.6	120				4.1	2.85	1.8	0.2	2.9
336	120	120	63.9	72	120				3.8	2.75	1.95	0.2	2.5
336.5	120	120	63.55	72.5	120				4.2	2.5	1.85	0.3	2.1
337	120	120	63.95	72.6	120				3.9	2.8	1.3	0.4	2.1
337.5	120	120	64.3	73.3	120				4.2	3.1	1	0.4	3.1
338	120	120	64.75	72.3	120				4.9	2.8	0.6	0.4	2.7
338.5	120	120	65.5	72.3	120				4.9	2.7	1.3	0.3	2.9
339	120	120	65.2	72.7	120				4.8	2.7	1.1	0.3	1.8
339.5	119.6	120	65.9	73.5	120				3.5	2.75	1.15	0.3	1.9
340	119.6	120	66.55	73.5	120				3.9	2.55	1.05	0.4	1.4
340.5	119.6	120	66.45	72.8	120				4.5	2.6	1.1	0.4	2.2
341	119.4	120	67.35	73.3	120				4.9	2.75	1.75	0.4	2.4
341.5	119.4	120	67.3	73.4	120				5.2	3.45	1.25	0.4	3.4
342	119.4	120	67.25	74.2	120				4	2.5	1.55	0.2	3.7
342.5	120	120	66.9	74.2	120				4	2.55	1.25	0.3	3.6
343	118.8	120	67.3	74.3	120				3.7	2.3	1.45	0.2	3.7
343.5	118.8	120	68.15	74.3	120				4.2	2.4	1.4	0.2	3
344	117.7	120	67.9	74.8	120				3.5	2.6	1.2	0	3.2
344.5	118.9	120	67	76.2	120				3.7	2.5	1.25	0.1	2.5
345	118.9	120	66.3	76.7	120				3.6	2.65	0.95	0.1	2.4
345.5	119.6	120	67.2	76.7	120				4.3	1.65	1.2	0.2	2.8
346	119.5	120	68.7	76.1	120				4	2.55	1.2	0.3	2.8
346.5	119.5	120	69.45	75.8	120				3.7	2.95	1.3	0.3	3.2
347	119.5	120	69.1	74.5	120				4.1	3.85	1.35	0.3	2.8
347.5	119	120	69.8	75.9	120				4.3	2.85	1.1	0.2	2.4
348	119	120	69.6	76.2	120				4.2	2.4	1.65	0.3	2.5
348.5	119.4	120	70.85	77.2	120				3.8	2.1	1.9	0.3	2.5
349	120	120	68.3	75	120				3.1	2.6	2.05	0.2	4.2
349.5	120	120	69.75	75.6	120				3	2.75	1.4	0.3	3.4
350	120	120	68.2	76	120				3.2	3.2	0.9	0.3	3.4
350.5	120	120	69.45	77.6	120				3.8	2.75	0.65	0.3	2.8
351	120	120	68	76.6	120				4.7	2.55	1	0.3	3
351.5	119.6	120	70.15	78.4	120				4.3	2.3	0.95	0.3	2.9
352	118.8	120	70.2	79.3	120				4	2.45	1.2	0.4	2.4
352.5	118.2	120	71.8	80.1	120				4.3	2.85	0.9	0.3	3.3
353	118.6	120	71.05	79.7	120				4.1	3.05	1.35	0.2	3.4
353.5	119.3	120	72.6	78.2	120				3.9	2.7	1.7	0.2	3.9
354	119.9	120	73.2	79	120				2.7	2.65	2.15	0.2	3.2
354.5	119.9	120	73.3	78.8	120				3.3	2.3	1.85	0.3	3.2

## Sheet: 5G
	-SVEP1								+SVEP1
CD41	154805	160445	355546	243490	292957	299943	390858	319576	156364	159738	353032	241489	295492	298024	366448	306328
CD42b	172722	194512	385592	226670	307078	367002	312955	308998	113614	119157	355602	218937	210327	220187	180190	209777
CD61	192798	184318	325662	165660	265047	237638	285546	284265	163814	169957	316571	163728	246078	243830	261346	245519
GPVI	61550.1	60759.6	60617.7	45535	50558.6	57788.8	70476	64682.1	73115.4	63459.7	68538.7	43898.3	51640.4	50965.8	62462.1	58390.7

[truncated: 57 more sheets: 5H, 5I, 5J, 5K, 5L, S2A, S2B, S2C, S3D, S3E, S3F, S4A, S4B, S4C, S4D, S4E, S4F, S4G, S4H, S5A …]
